# Supplementary material for: Plasma lipids and growth faltering: A longitudinal cohort study in rural Gambian children
Source: Sci Adv. 2021 Sep 17;7(38):eabj1132. doi: 10.1126/sciadv.abj1132 (PMC8448443; doi:10.1126/sciadv.abj1132)
Supplement: Supplementary file 2 — Data file S1 [file sciadv.abj1132_data_file_s1.zip]

Archive with 1 entries (1 files):
- sciadv.abj1132_Data_file_S1.xlsx
