# Supplementary material for: Plasma lipids and growth faltering: A longitudinal cohort study in rural Gambian children
Source: Sci Adv. 2021 Sep 17;7(38):eabj1132. doi: 10.1126/sciadv.abj1132 (PMC8448443; doi:10.1126/sciadv.abj1132)
Supplement: Supplementary file 2 — Data file S1 [file sciadv.abj1132_data_file_s1.zip › sciadv.abj1132_Data_file_S1.xlsx]

## Sheet: lipidome_normalized_ENID
ID	week	sex	whz	haz	waz	FA(14:1)_[M-H]1-	FA(14:0)_[M-H]1-	FA(16:1)_[M-H]1-	FA(16:0)_[M-H]1-	FA(18:1)_[M-H]1-	FA(18:0)_[M-H]1-	FA(18:2)-OH_[M-H]1-	FA(19:1)_[M-H]1-	FA(18:1)-OH_[M-H]1-	FA(20:4)_[M-H]1-	FA(20:1)_[M-H]1-	OCT(C18H32O4)_[M-H]1-	OCT(C18H34O4)_[M-H]1-	FA(22:6)_[M-H]1-	FA(22:4)_[M-H]1-	FA(22:1)_[M-H]1-	EIC(C20H38O4)_[M-H]1-	FA(24:1)_[M-H]1-	LPE-P_16:0_[M-H]1-	BA(GDCA)_[M-H]1-	LPE_16:0_[M-H]1-	LPE_18:2_[M-H]1-	LPE_18:1_[M-H]1-	LPE_18:0_[M-H]1-	LPE_20:4_[M-H]1-	LPE_20:2_[M-H]1-	LPE_20:1_[M-H]1-	LPE_20:0_[M-H]1-	FAHFA_PAHPA_[M-H]1-	LPE_22:6_[M-H]1-	PC-O_14:0_[M+OAC]1-	LPC-O_16:1_[M+OAC]1- / LPS-O_20:0_[M-H]1-	LPC-2O_16:0_[M+OAC]1-	PC-O_16:0_[M+OAC]1-	LPC_18:2_[M+OAC]1- / LPS_22:1_[M-H]1-	LPC_20:5_[M+OAC]1-	SM_30:1_[M+OAC]1-	SM_32:2_[M+OAC]1-	PG-O_34:1_[M-H]1-	SM_33:2_[M+OAC]1-	PG-O_35:1_[M-H]1-	PE_37:1_[M-H]1-	PG-O_36:2_[M-H]1-	SM_34:1_[M+OAC]1-
CS0787S	78	M	-0.58	-1.28	-1.03	0	200.2	1.23303	1058.43	573.851	1198.09	0.529573	0.0410617	2.66885	2.79002	0.676305	0.0764994	0.23905	0.167581	0.048345	0	0.183072	0.0479738	0	0.0347564	0	0.0735489	0.0755891	0.640814	0	0.0618419	0.0647532	0.142027	0.0784454	0.0945044	0.0366688	0	0.0416463	5.8192	2.47415	0	0.0239154	0	0.432713	0.299158	0.0301847	0	0.0427119	7.73822
CS1472L	104	F	-0.71	-1.72	-1.44	0.927846	18.2964	29.056	250.15	309.832	170.03	1.536	0.0730459	10.9526	2.41123	2.04499	0.121118	0.274375	6.43112	0.101768	0.0285153	0.0305392	0.211757	0.00318828	3.34735	0.01594	0.00495683	0.0115159	0.200946	0.00795276	0.00906042	0.0179379	0.014224	0.014314	0.0145257	0.00200506	0.00331401	0.00815192	0.842126	0.193682	0.00445036	0.00317719	0.0105231	0.28031	0.543999	0.249717	0.0144055	1.32518	30.0686
CS1146P	12	M	-0.8	0.27	-0.36	0.07324	12.7103	1.60377	92.5076	87.2116	123.315	0.0687329	0.0236084	0.612978	0.664039	0.403488	0.0661114	0.0659082	1.17523	0.0244214	0.0241229	0.0607457	0.0489197	0.00281651	0.0612372	0.0172411	0.0751051	0.0683411	0.437625	0.0414729	0.242753	0.147004	0.134967	0.00332674	0.0487418	0.0280118	0.00585791	0.00319678	5.74958	2.28338	0.024826	0.0413406	0.0255731	0.913619	0.106592	0.163219	0.00601289	0.503611	13.3058
CS0110G	12	M	-2.72	-1.42	-2.97	0.0391625	9.19464	2.41007	126.816	70.3709	204.098	0.129215	0.0201556	0.207605	0.806337	0.359925	0.0098929	0.0146508	0.325503	0.00992567	0.0229592	0.00669761	0.0697617	0.00945477	0.0973501	0.074274	0.10005	0.0963259	0.69705	0.130735	0.351915	0.264447	0.218868	0.00176187	0.185394	0.0106694	0.00533644	0.0066381	6.84063	2.52037	0.0104582	0.0193992	0.0193034	0.847503	0.279235	0.303539	0.00274873	0.683875	39.7018
CS0961A	12	F	0.3	-0.13	0.08	0.0642907	8.09655	4.22624	80.754	77.0306	81.8706	0.0313576	0.0214744	0.161423	1.73412	0.243085	0.00991079	0.0136252	1.31267	0.0468899	0.0104594	0.0102572	0.0540046	0.0044851	0.00860179	0.0407885	0.0588427	0.0426189	1.4036	0.0689255	0.353213	0.259834	0.295374	0	0.0507161	0.0349295	0.00853245	0.00418904	21.7578	3.73845	0.0035487	0.0439784	0.0392522	1.03526	0.219025	0.373043	0.00507729	1.24105	62.4593
CS1120D	12	M	-1.49	1.01	-0.33	0.0173258	8.82808	0.908506	120.859	92.9882	126.79	0.115408	0.0208395	0.549331	2.27884	0.303815	0.0594991	0.0701458	0.313306	0.038674	0.0248408	0.0622627	0.05996	0.0125187	0.174162	0.0668194	0.253845	0.145636	1.59796	0.195412	0.597226	0.311691	0.33665	0.0118971	0.0962262	0.0151083	0.00381493	0.00712286	34.2114	10.8607	0	0.00621846	0.0199036	0.567776	0.186207	0.317609	0.0091586	1.24258	29.2383
CS0811K	12	F	-2.41	0.76	-1.16	0.035529	9.36111	0.655077	99.0102	60.7601	133.28	0.0356498	0.0121182	0.463213	1.09128	0.185825	0.0303933	0.0578091	0.171753	0.0116135	0.0111705	0.0429577	0.0285846	0.00103447	0.0893138	0.0132384	0.0562288	0.0558721	0.46841	0.0659008	0.248338	0.143207	0.152601	0.00503397	0.0254749	0.0214578	0.00132247	0.00556635	8.86541	2.45769	0	0.0322497	0.0214201	1.16693	0.140984	0.249961	0.00685679	0.642208	18.3307
CS1849R	12	F	-1.97	0.96	-0.87	0.0676819	11.8196	4.43789	116.604	96.7067	118.76	0.0312719	0.0151973	0.16584	1.19855	0.291884	0.00591771	0.00723697	1.54302	0.0336721	0.0126282	0.0122852	0.0497309	0.010994	0.126515	0.0384559	0.0455744	0.0273721	1.28626	0.0611295	0.253542	0.142322	0.236075	0.00495872	0.079057	0.0296009	0.0108205	0.00355149	26.3397	2.95024	0.00833639	0.0363078	0.0211681	1.34998	0.17625	0.262029	0.0170859	0.904456	52.1229
CS0441K	12	M	-1.63	0.29	-0.91	0.0342311	17.8097	1.33786	150.77	159.712	169.12	0.115236	0.0256467	0.252489	1.53482	0.61399	0.0157086	0.0167868	0.662898	0.0111296	0.0274838	0.00863453	0.0434267	0.00644376	0.243557	0.0450396	0.168202	0.123889	0.594774	0.156591	0.277721	0.195922	0.177435	0.000994307	0.233227	0.0131283	0.00505047	0.00315075	6.70869	2.54802	0.00446424	0.00670491	0.00564364	0.448721	0.141808	0.240102	0.00530166	0.512691	7.99404
CS0708K	12	M	1.02	-0.7	0.23	0.0265752	10.4023	1.56739	107.991	49.2935	143.709	0.0593569	0.0127766	0.215923	0.983218	0.11797	0.0114942	0.0234521	0.554209	0.00849558	0.00627771	0.00612735	0.0124175	0.0107159	0.028481	0.0273847	0.039142	0.0385782	0.650161	0.0553719	0.171992	0.0916466	0.176889	0.00296789	0.0594575	0.0210889	0.00252882	0.00311913	12.7311	1.19092	0.0746555	0.0243262	0.0210318	0.774129	0.135529	0.148697	0.0005706	0.536993	16.1822
CS0192Y	12	F	-1.59	-0.09	-1.21	0	46.0444	1.82655	422.806	250.403	315.166	0.453402	0.036798	0.565849	5.47898	1.38932	0.0665293	0.133979	0.289321	0	0.0249967	0.0672926	0.0194627	0	0.559109	0.0362247	0.0424277	0	0.607152	0.0511757	0.0625147	0.0543153	0.142508	0.0452924	0.0135505	0.00973179	0	0.00901672	7.96845	2.68682	0	0.0233331	0.0224071	1.69916	0.0590303	0.200201	0	1.24841	13.3139
CS0223W	12	F	0.05	0.62	0.44	0.0617593	8.11892	1.35386	82.0066	69.6548	87.0825	0.0728239	0.0115625	0.229692	1.27717	0.211767	0.0303974	0.0351148	0.36434	0.0207455	0.0171692	0.0183054	0.0561218	0.0122128	0.321605	0.0659115	0.100543	0.102956	1.67353	0.152097	0.328317	0.230931	0.300202	0.00825527	0.109734	0.048135	0.015604	0.0198353	27.5513	4.39992	0.00681564	0.0250399	0.0246857	0.810258	0.169141	0.252112	0.00879103	0.627146	42.065
CS0911U	12	F	-1.05	0.86	-0.18	0.00762836	7.12602	0.970084	75.0694	35.7225	111.076	0.0393128	0.00832786	0.337124	0.340817	0.0886477	0.0141065	0.0358001	0.0909888	0.0134244	0.00207224	0.0287785	0.0101499	0.00170401	0.00813907	0.00897041	0.0118545	0.00457019	0.25652	0.0147259	0.0308958	0.0339083	0.0677999	0.00331313	0.0133982	0.00289741	0	0.00117122	3.33669	0.339663	0	0.00697825	0.00549739	0.363048	0.133126	0.138293	0.0046409	0.387724	7.76381
CS0568S	12	M	-0.47	1.16	0.45	0.0103648	15.5666	0.693627	166.661	130.065	130.91	0.210748	0.0388915	0.192785	5.7762	0.817146	0.0164905	0.0721275	0.343259	0.0223839	0.0131981	0.0277763	0.0444592	0.031096	0.100646	0.0589738	0.0978923	0.0883577	1.21178	0.113571	0.446365	0.252028	0.298963	0.00735523	0.0408676	0.043664	0.00619244	0.0143263	12.0123	3.46732	0.044398	0.0871382	0.0302911	1.90419	0.189401	0.588646	0.00826764	1.16487	20.4385
CS1527X	12	F	0.85	-0.57	0.14	0	20.0307	0.469521	172.58	121.087	145.892	0.273801	0.0299681	0.231603	5.16929	0.787137	0.0606021	0.100889	0.204432	0.0132028	0.00603799	0.0174292	0.0385735	0.00827632	0.0301634	0.0534958	0.230014	0.0575495	1.1702	0.0820212	0.549079	0.245136	0.386212	0.0116383	0.0780677	0.157774	0.00727538	0.01013	8.67786	4.33021	0.0116255	0.302035	0.194106	4.16677	0.134874	0.615515	0.00580504	1.58405	23.8514
CS1494B	12	F	-1.29	-0.73	-1.51	0.116019	23.5775	9.7282	275.454	205.247	272.256	0.159912	0.0116268	0.251942	4.79942	0.566436	0.0250469	0.0413597	0.858672	0.0250576	0.00425819	0.0547922	0.0272713	0.0201743	0.285576	0.0726281	0.128432	0.0838895	0.916446	0.0703866	0.237247	0.120992	0.167624	0.0111834	0.121368	0.0271184	0.0132508	0.00379713	12.8599	3.6156	0.00584048	0.014534	0.0269282	1.07186	0.0931878	0.543724	0.00895527	0.964721	14.0352
CS1313L	12	M	-0.36	-1.16	-1.19	0.0522681	12.2207	2.62682	88.1968	79.1878	105.304	0.0694333	0.0149106	0.501689	1.33954	0.191549	0.0437441	0.0623269	0.55612	0.0167875	0.0105372	0.0479038	0.0439814	0.00618108	0.0280539	0.055177	0.0638146	0.0319723	1.12398	0.0958187	0.177645	0.13163	0.229619	0.00604646	0.0782638	0.0518222	0.0144313	0.0132959	23.9573	1.98688	0.011953	0.0851176	0.0706152	1.58778	0.143113	0.262698	0.00839248	0.92172	39.2363
CS0141G	12	M	-0.56	-1.78	-1.87	0.039599	11.3392	1.07639	79.719	90.1742	85.2784	0.140494	0.019543	0.280786	1.49483	0.305018	0.0381132	0.0297655	0.368809	0.0201581	0.0104955	0.0140708	0.0338333	0.00490737	0.0370243	0.036107	0.0572828	0.0544979	0.919261	0.120874	0.181122	0.127073	0.202985	0.00290503	0.0668648	0.0179512	0.00595888	0.00510871	8.66834	1.18655	0.00701271	0.0109577	0.0341338	0.537685	0.272668	0.186242	0.0129933	0.472226	14.3374
CS0145C	12	M	-0.67	-0.01	-0.47	0.0528514	13.3212	2.02567	146.395	171.023	195.895	0.120161	0.0469437	0.331633	1.95825	1.40222	0.0195279	0.0183229	0.828744	0.0364946	0.0512371	0.0166805	0.0754121	0.00688759	0.345006	0.0585945	0.133872	0.104875	1.29537	0.138392	0.530337	0.343591	0.353129	0	0.0992995	0.033783	0.0101346	0.0065457	23.7772	6.96505	0.00243458	0.0611122	0.0668784	1.7855	0.266063	0.358037	0.00629839	1.18899	55.1424
CS0762S	12	M	-0.28	-3.17	-2.96	0	18.2661	0.7888	265.479	133.158	345.205	0.155932	0.0196517	0.312768	2.83293	0.710213	0.0252005	0.067198	0.142629	0	0.0163088	0.0289927	0.0132988	0.00214643	0.244033	0.0230024	0.0653272	0.0274375	0.532911	0.0523328	0.142938	0.0483073	0.104489	0.00540045	0.047072	0.0078416	0.00914398	0.0048731	5.76056	2.45339	0.00443567	0.0187985	0.0111454	0.82805	0.073974	0.277195	0	0.642993	11.0888
CS0769Y	24	M	0.57	0.42	0.61	0.0462298	13.3267	1.85794	132.063	106.71	150.197	0.0851845	0.033085	0.69505	0.569652	0.430829	0.0346131	0.0622915	0.280825	0.00962696	0.0358273	0.0534304	0.0481286	0	0.0731281	0.0104131	0.0611445	0.0420755	0.377722	0.0379198	0.200318	0.125686	0.144131	0.00176019	0.032716	0.0169624	0	0	6.50274	2.27766	0.00209637	0.0338251	0.0396181	0.995978	0.134615	0.19772	0	0.710708	12.2361
CS1082T	12	M	-0.19	-0.93	-0.85	0.302763	40.7309	12.2898	353.362	292.263	226.843	0.12182	0.0891116	0.970591	3.33632	2.38686	0.0408235	0.0990764	1.00963	0.0466565	1.3378	0.0893018	0.144491	0	0.395906	0.0537583	0.163637	0.150504	0.836665	0.157942	0.563145	0.384856	0.258182	0.0330759	0.109757	0.0246835	0.00758089	0.00394599	9.72341	4.8772	0.00244245	0.0136731	0.016037	1.00212	0.218222	1.17326	0.00555498	1.18335	19.2301
CS1396P	12	F	-0.53	0.07	-0.36	0.0060574	12.176	1.19308	102.265	70.0987	99.8005	0.148078	0.0249962	0.166506	2.72933	0.441287	0.0211201	0.0475891	1.10215	0.0233526	0.00769626	0.00802299	0.0279898	0.0105845	0.0467959	0.0287074	0.0313071	0.00454051	0.62323	0.0471908	0.154614	0.060216	0.221483	0	0.0397848	0.0260678	0.00219561	0.00497258	5.04879	1.19045	0.0990743	0.0456722	0.0355189	1.73743	0.135762	0.4232	0.0071672	0.927257	20.2482
CS1916D	12	F	-0.19	-0.29	-0.39	0.0145104	42.7878	2.10533	330.621	358.222	383.317	0.260932	0.0507518	0.512315	5.1112	1.78665	0.0402022	0.11234	1.4247	0.00719279	0.0474568	0.0361024	0.110004	0.0042403	0.197654	0.0225706	0.194478	0.0739505	0.730845	0.132858	0.391919	0.133166	0.17857	0.0145048	0.150696	0.0645655	0	0.00530546	8.11528	4.94902	0.190887	0.0464514	0.0169073	1.5511	0.181221	1.08945	0	0.930222	16.4909
CS1459Z	12	M	-0.86	-0.69	-1.11	0.09103	28.6371	6.21033	172.46	172.085	176.983	0.14404	0.0570612	0.368049	2.26565	0.709356	0.0322272	0.064006	1.27697	0.0475051	0.0376744	0.0670986	0.0633951	0.0114243	0.289098	0.0248999	0.0787174	0.0353247	0.463653	0.0793682	0.274578	0.115006	0.160594	0.021879	0.0576946	0.0487702	0.00360892	0.00586065	5.4559	2.43754	0.00717991	0.0454477	0.0260285	1.37401	0.121934	0.541251	0.0106535	0.734819	16.4205
CS0859M	12	F	-1.82	-0.17	-1.43	0.0401117	29.3223	5.11201	282.06	242.485	294.231	0.259504	0.0283585	0.479143	5.77453	1.27096	0.0331942	0.100021	0.379288	0.0112183	0.0418944	0.0383277	0.0658736	0.00430688	0.0959004	0.0460787	0.0977553	0.0575491	0.854854	0.0783457	0.358028	0.145325	0.140408	0	0.0582843	0.029042	0.00423314	0.0136696	7.75036	2.84842	0	0.066575	0.0297097	1.85828	0.210262	1.0362	0.00781588	0.908052	15.7284
CS1502X	12	M	-2.01	-0.34	-1.6	0.0775154	10.5685	6.20501	155.33	187.162	155.358	0.0789492	0.0542414	0.683504	3.18226	0.858219	0.0387033	0.0746293	1.72451	0.053408	0.0273768	0.0834517	0.0898452	0.0242242	0.059736	0.0482264	0.0513521	0.0454072	1.08253	0.101734	0.240626	0.179237	0.248589	0.00163738	0.0800612	0.014056	0.0179497	0.0134963	29.7581	2.24379	0.00838687	0.0104198	0.0161288	0.782834	0.182876	0.418814	0.0142487	1.04824	45.0277
CS0932Y	12	M	-3.09	-0.44	-2.37	0.0436772	11.2998	2.87237	108.273	121.329	109.036	0.0398879	0.0174159	0.23361	2.80585	0.485618	0.0145095	0.0273211	1.0354	0.044876	0.0346184	0.0120891	0.0715804	0.00456541	0.0613171	0.0413353	0.108653	0.0919959	1.77837	0.11942	0.575724	0.372067	0.383518	0.00320863	0.0969582	0.0573556	0.00686248	0.00481946	34.1308	9.73017	0.0342218	0.0717236	0.0478398	1.65983	0.192235	0.516591	0.00489649	1.26708	51.8404
CS1206P	12	F	-1.12	0.38	-0.55	0.0557163	11.1618	1.36848	92.8657	113.645	119.375	0.0548539	0.016056	0.400015	0.899212	0.577165	0.0213631	0.0419217	0.564269	0.0286771	0.0438602	0.0718109	0.0635004	0.00957529	0.146434	0.0384311	0.121504	0.108653	0.751348	0.0856692	0.309607	0.25833	0.209701	0.00617981	0.0435469	0.0349876	0.00257226	0.00156671	17.0402	3.78434	0.0043853	0.0469654	0.0380952	1.00462	0.105833	0.175599	0	0.574341	15.9109
CS0668C	12	M	-1.69	-0.58	-1.57	0.0635723	13.0456	1.97946	122.062	130.491	134.491	0.0662866	0.0173172	0.542673	1.01701	0.58341	0.0252508	0.0586818	0.72621	0.0150022	0.0489957	0.0734585	0.0793974	0.00146988	0.0383896	0.0234266	0.15613	0.11056	0.630933	0.0723886	0.344687	0.178455	0.168585	0.005075	0.0465821	0.025891	0.00190017	0.00208764	14.4684	5.79047	0.00520794	0.0383972	0.0367836	1.24646	0.147539	0.233445	0.00481435	0.676088	20.5594
CS0130Y	12	M	1.38	-1.47	-0.2	0	14.5164	0.830175	167.053	127.139	163.15	0.156186	0.019107	0.23978	2.37007	0.546881	0.0294455	0.060685	0.256912	0.0241436	0.01106	0.0205034	0.0197366	0.00392598	0.197034	0.0158586	0.0413769	0.0312975	0.564679	0.0574264	0.122965	0.0753405	0.112258	0.00568581	0.070071	0.0116183	0.00518159	0.00610777	8.20934	2.11306	0.00341335	0.00216025	0.0283196	0.780399	0.0794033	0.265886	0	0.907549	10.9622
CS0625I	12	M	-0.54	-0.4	-0.67	0.100473	13.0776	3.88554	104.912	131.261	117.363	0.0824047	0.0386522	0.799778	1.93988	0.374862	0.0509899	0.0885651	2.01286	0.0214482	0.0110773	0.0523206	0.032684	0.00132647	0.176833	0.0380282	0.106843	0.0691441	0.494934	0.116941	0.235821	0.154566	0.136354	0.00533715	0.105997	0.0139691	0.00120644	0.0011941	4.38067	1.69802	0.0110264	0.0117954	0.00947854	0.447368	0.152371	0.0986697	0.00253223	0.362062	5.32664
CS1249J	12	F	1.02	0.81	1.2	0.066334	16.4811	3.2736	155.956	159.937	152.748	0.196745	0.0285077	0.223393	1.89987	0.630003	0.0291131	0.0347056	0.683969	0.0157704	0.0148318	0.00913066	0.0513879	0.0133847	0.0237515	0.0370353	0.074703	0.0266652	0.794698	0.0416069	0.199345	0.143494	0.238957	0.0103603	0.0738028	0.016996	0.00343813	0.00256848	10.9272	2.05395	0.0219091	0.0399002	0.0750602	1.47804	0.141041	0.525915	0.0107695	1.6292	24.294
CS0798A	12	M	-1.36	0.48	-0.72	0.241052	26.1226	14.227	213.027	173.323	182.87	0.118176	0.0484733	0.547984	3.13578	0.572632	0.053873	0.0766957	4.85419	0.0416733	0.0178341	0.105565	0.0557773	0.030358	0.00910475	0.0564122	0.0315136	0.0145032	0.91631	0.0790017	0.120613	0.0947512	0.207619	0.0210429	0.157156	0.043656	0.0206332	0.0286346	22.2383	1.18059	0.0591461	0.0375369	0.0278917	1.41249	0.0980902	1.15104	0.0162712	0.898678	22.072
CS1146P	24	M	-0.72	0.55	-0.28	0.214236	22.1028	9.93671	157.246	225.897	149.665	0.128492	0.0638927	0.361534	1.78747	1.28934	0.0260032	0.0229801	0.874937	0.049423	0.0178122	0.0194311	0.0651349	0.0237697	0.0209445	0.0540867	0.0499594	0.0629732	1.03949	0.0848952	0.290465	0.227713	0.2623	0.00726167	0.0823074	0.00983536	0.0162139	0.0110643	14.0173	1.7959	0.00865821	0.0161434	0.0381804	1.15659	0.322362	0.459657	0.0135864	1.06023	56.0778
CS0110G	24	M	-2.45	-1.52	-2.73	0.00507658	19.0136	1.09089	173.496	125.797	187.84	0.22002	0.0271453	0.375881	2.44534	0.684384	0.038016	0.0802563	0.216743	0	0.0146794	0.0349695	0.0476083	0.0447027	0.0509031	0.0571407	0.0567947	0.035882	1.04847	0.0262045	0.262539	0.144791	0.313753	0.00417936	0.026475	0.0140606	0.00886194	0.0055109	8.06587	1.64947	0.00369963	0.0246223	0.0389001	1.72641	0.163665	0.79475	0.0107166	1.133	18.7252
CS1458N	12	M	-1.01	0.2	-0.57	0.019276	13.4076	0.758123	119.194	95.9392	145.942	0.149773	0.0165347	0.234388	1.31968	0.507617	0.0336774	0.0467488	0.454396	0.00987665	0.0138072	0.00887579	0.0512769	0.00117131	0.157878	0.0292624	0.0978909	0.0620284	0.64714	0.0605792	0.324249	0.17101	0.170502	0.00457594	0.115895	0.0314734	0	0	6.40109	2.6112	0.0616268	0.0430564	0.0418242	1.62317	0.197485	0.381345	0.0102749	1.07462	23.0375
CS1656J	12	M	0.65	1.62	1.52	0	19.9172	0.429098	223.548	91.8188	317.711	0.098951	0.00828604	0.250738	1.08139	0.418525	0	0.0271875	0.0716854	0	0.00583828	0.0380762	0.00587079	0.0038034	0.0720316	0.00961353	0.120103	0.043505	0.397663	0.0420293	0.201722	0.0659793	0.0636893	0.00617818	0.0303667	0.0131471	0.00387906	0.00212048	4.45024	3.04041	0.0101944	0.0242423	0.0235172	0.920273	0.0460533	0.139904	0	0.605659	7.58025
CS0689G	12	M	-1.21	-0.96	-1.56	0.0332283	9.26012	1.46413	94.1879	51.563	129.954	0.0515699	0.018149	0.435569	0.572195	0.164423	0.0248983	0.0417513	0.535588	0.0138072	0.0157487	0.0385639	0.0430495	0.00589962	0.164388	0.0190804	0.0192074	0.0189272	0.456259	0.0351807	0.144324	0.0828932	0.149037	0.013279	0.0380941	0.0165558	0.00458484	0.00193842	9.16094	1.20948	0.00315642	0.0323639	0.0325686	0.809414	0.106643	0.192176	0.00496916	0.623747	16.8379
CS2027A	12	M	-0.49	0.52	0.01	0.0366187	11.9204	2.26573	126.223	124.764	118.698	0.114458	0.0256545	0.322749	0.925602	0.665891	0.0114551	0.0313305	0.17917	0.00554745	0.0439195	0.0174562	0.07567	0.00559256	0.252725	0.032396	0.20765	0.156686	0.91776	0.135155	0.56258	0.332199	0.287312	0.00522088	0.0330366	0.0305721	0.00549454	0.00346108	20.115	8.39817	0.00180714	0.0462498	0.0426854	1.12308	0.206347	0.276376	0.0158811	0.799525	28.9801
CS2026O	12	M	0.22	-1.73	-1.24	0.0636083	8.33753	1.8416	79.2141	87.8828	85.919	0.0446207	0.0329569	0.229785	0.933753	0.402194	0.00902643	0.0221456	0.673594	0.0226389	0.01891	0.00804858	0.0750289	0.00416863	0.0493419	0.030101	0.0698722	0.0375644	0.978557	0.0713497	0.233605	0.212179	0.233629	0	0.0692781	0.034897	0.00430562	0.00158079	19.6928	2.41554	0	0.0471546	0.0464552	1.4934	0.171928	0.350009	0.00605854	0.866281	48.2803
CS1564X	12	M	-0.48	-0.97	-1.09	0.0490381	13.3067	1.92412	142.574	113.734	186.799	0.0879807	0.0222776	0.57907	2.25104	0.542314	0.0393457	0.0619079	0.903549	0.0650462	0.0544097	0.0575661	0.0688788	0.00337104	0.0488912	0.029087	0.146817	0.0646489	0.67928	0.164384	0.511994	0.181936	0.245674	0.00959952	0.0882381	0.0214245	0.00724375	0.00361173	9.96889	5.85116	0.00206837	0.0326703	0.0449201	1.03397	0.131766	0.298407	0.00700135	0.873021	18.9165
CS0944S	12	M	-1.11	2.03	0.49	0.0508687	8.24243	1.9642	98.7021	67.5139	144.969	0.0474654	0.0135503	0.481981	0.620141	0.212839	0.0261375	0.0591534	0.508019	0.0167453	0.0154024	0.0279888	0.0245864	0.00241418	0.401638	0.0075605	0.00775893	0	0.354408	0.0206697	0.0670163	0.0573428	0.130167	0.00417339	0.0293435	0.00994013	0.00242892	0.00126282	4.36267	0.480845	0	0.0159511	0.00542081	0.512375	0.0850822	0.188763	0.00345474	0.483078	10.3704
CS0441K	24	M	-1.93	0.08	-1.39	0.0645465	34.1354	8.35783	317.309	270.471	273.303	0.418705	0.0736637	0.504975	4.23339	1.61873	0.0573764	0.0426356	0.578381	0.00630455	0.0431398	0.0240439	0.0531532	0.00586153	0.131648	0.0149435	0.064356	0.0122341	0.657043	0.0238217	0.185271	0.090877	0.235941	0.00766249	0.0992378	0.003805	0	0	3.20841	1.45174	0.00906072	0	0.0120619	0.848919	0.305146	0.42315	0.017989	0.9862	17.8496
CS1888P	12	M	0.61	-0.78	-0.13	0.584291	11.1526	2.48516	131.561	154.039	121.593	0.120716	0.0296395	0.631404	2.66185	0.567872	0.0462116	0.0644221	0.489463	0.0341537	0.0212182	0.0382138	0.035873	0	0.0423314	0.056461	0.14373	0.104798	1.36998	0.0764029	0.69766	0.423578	0.271333	0.0104796	0.0601379	0.0181139	0.00296318	0	10.547	4.0972	0.0117482	0.0322971	0.0422761	0.855598	0.33666	0.336558	0.00282083	0.948103	20.683
CS1338L	12	M	-1.44	-0.53	-1.38	0.104902	17.3836	5.61134	126.045	126.437	118.912	0.0621293	0.042699	0.315936	1.58132	0.452093	0.0191575	0.0161857	2.88331	0.0497553	0.0281526	0.0247377	0.061679	0.00849192	0.0130832	0.0747767	0.0929419	0.0304648	0.978494	0.0637412	0.304711	0.169115	0.234925	0.00394879	0.0750977	0.0600034	0.00253197	0.00905066	23.5072	3.20739	0.0126259	0.0751998	0.0660339	1.75145	0.176763	0.41107	0.00932218	1.11686	49.4418
CS1024P	12	F	-1.44	-0.84	-1.69	0.0348112	19.2627	2.51073	214.933	128.291	291.096	0.0905835	0.0225398	0.684217	2.35009	0.668246	0.0418535	0.0545377	0.167464	0.0115433	0.00921342	0.0758343	0.0469644	0.00246716	0.0900054	0.0332951	0.037088	0.023583	0.730135	0.0441835	0.229285	0.116557	0.187627	0.00688203	0.028891	0.0195923	0	0.00570887	6.66835	1.70101	0.00347903	0.0265542	0.021875	1.20032	0.155673	0.307808	0.00609699	0.673728	16.123
CS1788F	12	M	-1.93	-0.96	-2.13	0.0423145	9.96296	1.34584	83.9947	73.5706	91.2239	0.050453	0.01445	0.213557	1.45952	0.319068	0.0218847	0.0345629	0.747733	0.0369201	0.038145	0.012314	0.105888	0.00529129	0.0556887	0.111994	0.167313	0.103312	1.98402	0.162814	0.476584	0.259559	0.356777	0.00549184	0.135521	0.076803	0.00872391	0.00250891	28.4894	7.90587	0.00770496	0.0786836	0.072076	1.43686	0.161249	0.161677	0.00598622	0.83135	33.436
CS0710O	12	F	-1.88	-0.99	-2.12	0.0839872	14.4857	3.22193	126.817	191.355	149.902	0.0823088	0.024242	0.51828	1.86814	1.19016	0.0353847	0.0736852	0.832346	0.020088	0.0516698	0.0708345	0.080173	0.00537922	0.142785	0.0496812	0.169824	0.162772	0.885217	0.0978634	0.496471	0.413655	0.334318	0.0109386	0.0626062	0.0454194	0.00354624	0.00778259	16.6614	6.14088	0.00198481	0.0213722	0.0275095	1.03941	0.209019	0.960617	0.00311115	0.840424	17.9991
CS0857O	12	M	-0.83	0.37	-0.33	0.175155	20.2042	5.91074	171.807	215.358	168.18	0.0942543	0.0513462	0.560643	5.21289	1.57594	0.0575109	0.0597176	1.77783	0.06999	0.0625705	0.0435522	0.102193	0.00546162	0.298345	0.0452934	0.0779533	0.0490535	1.0774	0.116684	0.308035	0.210641	0.316171	0.00694916	0.0800499	0.050534	0.00969417	0.0151056	20.0381	3.05687	0.0179437	0.110339	0.0756835	2.36599	0.131735	1.0452	0.00549751	1.37902	34.1629
CS0448Q	12	F	0.94	0.3	0.88	0.0269088	8.77041	1.88225	103.819	57.6702	153.699	0.059231	0.0228031	0.722319	1.25011	0.153274	0.0590676	0.0649957	0.417549	0.017459	0.0163483	0.0470139	0.0344568	0.00918514	0.139605	0.0364743	0.0314709	0.0171941	0.92611	0.073576	0.18262	0.143593	0.249246	0.0132254	0.0712033	0.0272824	0.00137454	0.00627909	22.2043	1.38504	0.00568742	0.0602725	0.0426892	1.18403	0.138836	0.234269	0.00803561	0.666623	29.2424
CS0078Q	12	F	0.13	0.43	0.36	0.0497975	10.2383	1.7762	125.065	131.762	146.424	0.086508	0.028465	0.559606	2.2335	0.675389	0.0456574	0.0797407	1.05286	0.0276302	0.0387921	0.0938632	0.0945349	0.00445039	0.258547	0.0228435	0.101731	0.103665	0.905325	0.153097	0.490875	0.292793	0.275949	0.0193585	0.121389	0.0309936	0.0103512	0.00823528	19.7136	5.84153	0.00917837	0.0377389	0.0473018	1.40043	0.149487	1.08023	0.00226263	1.00267	38.5246
CS0961A	24	F	1.51	-0.64	0.71	0.118567	11.8509	4.32907	113.899	86.5755	136.878	0.0487127	0.0239479	0.559757	0.936154	0.283664	0.0372866	0.0626787	1.14485	0.0231586	0.0167625	0.032596	0.0304923	0	0.0739898	0.0185135	0.0424247	0.02605	0.468646	0.0381177	0.174214	0.0875764	0.11505	0.00749455	0.0329085	0.00923507	0.00390127	0.00145671	5.08643	1.25332	0.00760521	0.0118002	0.0137745	0.574998	0.111247	0.156443	0.0016325	0.585793	10.4924
CS0223W	24	F	-0.26	0.2	-0.13	0.207403	23.7106	6.59893	189.964	122.404	186.914	0.106254	0.037913	0.545841	3.0105	0.602399	0.0424546	0.0968142	0.871137	0.0627459	0.0348476	0.0744471	0.0822018	0.00803667	0.047334	0.0835334	0.0673263	0.0439892	0.832067	0.127595	0.254102	0.212461	0.203985	0.0263718	0.122387	0.0566841	0.00790669	0	14.6523	2.43183	0.00213561	0.0232322	0.0257416	0.878477	0.174201	0.420254	0.0176218	0.668258	15.7125
CS0708K	24	M	0.46	-0.75	-0.16	0.162143	17.797	5.99778	177.382	214.779	129.47	0.06625	0.0335428	0.2334	4.5932	1.01012	0.0117403	0.0104999	2.68668	0.0759531	0.0450053	0.020968	0.0980618	0.0131505	0.0668548	0.0580036	0.0908417	0.067844	1.55914	0.0770521	0.49674	0.221479	0.199037	0.00188466	0.106382	0.0150523	0.00329757	0.00365442	26.4618	5.01787	0.0355745	0.00761112	0.0199369	0.935251	0.245286	0.295099	0.0266437	0.911446	43.4991
CS1849R	24	F	-1.48	0.92	-0.61	0.0427824	23.6625	2.93754	260.836	95.1015	282.816	0.273862	0.0812462	5.2868	0.59299	0.317051	0.161878	0.271804	0.905646	0.00704984	0.0220242	0.105967	0.0722173	0.00568771	0.0653345	0.0514338	0.101381	0.0322499	0.658547	0.0795582	0.3652	0.167378	0.210991	0.072391	0.101708	0.033446	0.00358332	0.00615769	9.30723	3.04629	0.00638451	0.0484269	0.0491483	1.5096	0.148149	0.358915	0.0207274	0.818063	16.9745
CS1120D	24	M	-1.09	1.23	-0.17	0.0468065	7.6997	2.46725	107.05	111.272	128.134	0.0643163	0.0326118	0.248103	1.24924	0.743165	0.0290994	0.0259178	0.566292	0.0377559	0.0370358	0.0325204	0.0851901	0.0108086	0.0359591	0.0195158	0.0471221	0.0371339	0.59992	0.0389671	0.26695	0.135624	0.138181	0.00335263	0.0174421	0.00609879	0.00601745	0.00921394	13.3049	2.9633	0.00513009	0.0117663	0.0267914	0.517515	0.135349	0.26485	0.0281829	1.29712	47.5274
CS0811K	24	F	-2.25	0.35	-1.48	0.0524208	13.4396	1.17549	121.617	121.287	138.805	0.0827014	0.0109692	0.441892	1.55715	0.645377	0.0233717	0.0481066	0.297607	0.0101334	0.0308943	0.05103	0.0585139	0.00245411	0.173935	0.0412744	0.112938	0.0855173	0.595927	0.098619	0.315901	0.180354	0.16949	0.00808398	0.0636821	0.0683585	0.00189212	0.00187934	9.56193	3.60472	0.00396908	0.0293464	0.0163782	1.04424	0.171869	0.668574	0.0116056	0.580154	14.8147
CS0709W	12	F	0.91	-0.7	0.11	0	11.6269	0.210029	149.27	79.2382	127.134	0.282525	0.0438504	0.208987	3.27874	0.786171	0.0279615	0.0630802	0.0477744	0.00427464	0	0.0399754	0.0178916	0	0.0377921	0.00906339	0.0297867	0.0126812	0.436686	0.0170765	0.102387	0.0460278	0.0810552	0.0118679	0.0150153	0.0152082	0.00672101	0	3.05275	1.12032	0	0.0286192	0.0195721	1.55398	0.170162	0.257127	0.0140397	0.826079	13.0341
CS1920F	12	F	-0.62	-0.25	-0.66	0	61.712	2.52164	801.399	307.53	831.063	1.22242	0.0958769	1.19825	11.9611	2.7942	0.149276	0.386265	0.386878	0	0.0391762	0.516041	0.0533714	0.0312548	0.0252615	0.0193314	0.0653692	0.0162705	0.634252	0.041641	0.016716	0.0410118	0.0824372	0.070205	0.0355982	0.0178021	0	0	5.35862	1.00396	0	0.0605494	0.0605915	4.91389	0.379475	1.76894	0	1.71453	19.3926
CS1746X	12	F	-0.3	-1.26	-1.25	0.140751	22.7814	8.05209	205.683	206.51	196.272	0.131069	0.0645593	0.45102	4.23937	1.0338	0.051782	0.0680855	4.08686	0.0947109	0.0349863	0.0473618	0.0386182	0.0120949	1.64941	0.0540544	0.124606	0.0657969	0.788484	0.162528	0.300209	0.163249	0.192251	0.0194809	0.204342	0.018452	0.00991939	0.00786254	11.6699	2.62697	0.00703423	0.0197875	0.0387242	0.981267	0.135331	0.435937	0.0129596	0.756801	14.6942
CS0192Y	24	F	-1.59	-0.12	-1.29	0.240686	24.4373	12.3928	176.582	227.112	160.752	0.0497137	0.0847344	0.554783	2.7134	1.96266	0.0203493	0.0383272	1.31088	0.0839916	0.0488727	0.0722718	0.0847369	2.61e-06	0.0147926	0.0112889	0.00660955	0.0154281	0.435258	0.0183503	0.0531237	0.0482195	0.0927758	0.00950402	0.0283302	0.0202968	0.00277544	0.0035127	6.44886	0.622804	0.00264595	0.0176376	0.036096	1.01606	0.135355	0.277437	0.0197513	0.826137	27.5395
CS0122A	24	F	0.38	-1.13	-0.49	0.117866	17.5178	4.60141	186.161	194.617	213.743	0.148072	0.0733764	0.269758	3.32978	1.16998	0.0282958	0.0359134	1.03678	0.0423571	0.0442256	0.0131058	0.100355	0.0275139	0.132795	0.0816892	0.136658	0.0908344	1.34051	0.190605	0.556763	0.338076	0.421699	0	0.164064	0.0350328	0.00556224	0.0132588	18.5061	4.01969	0.0218404	0.0509902	0.0498355	1.78303	0.258715	0.488487	0.0152146	1.47497	60.3212
CS0568S	24	M	0.95	0.45	0.92	0.0078095	22.6808	1.49593	222.673	223.761	217.857	0.190244	0.0230843	0.417943	4.87257	0.990165	0.0420225	0.080942	0.360552	0.0225344	0.0234568	0.0412617	0.0184242	0.00664091	0.355577	0.018361	0.114329	0.0445299	0.562999	0.0911329	0.21489	0.0560567	0.165515	0.00704252	0.0376312	0.00800352	0.00303751	0.00476619	5.91921	2.59574	0	0.0200459	0.0163527	1.14285	0.0897561	0.974666	0	1.076	15.7298
CS1443J	24	M	-0.48	-0.86	-0.92	0.0987801	13.3784	2.79571	143.546	139.466	207.981	0.0679318	0.0957789	0.642766	1.62887	0.982868	0.0450922	0.0871988	0.912406	0.0427039	0.0412485	0.0588962	0.0713807	0.00218632	0.190892	0.023391	0.0495139	0.0513922	0.516846	0.047238	0.145221	0.120175	0.174403	0.00515201	0.0436549	0.01084	0.0059243	0.00263942	9.77067	1.62944	0.00795784	0.0170559	0.0447424	0.838995	0.102159	0.213075	0.0147854	0.802045	18.576
CS0911U	24	F	-2.05	0.95	-1.01	0.0510834	31.6058	15.0647	289.998	377.444	193.301	0.233342	0.032227	0.370264	4.58098	1.69802	0.0441719	0.0599669	0.269928	0.0271149	0.0212123	0.0463493	0.0569585	0.0108123	0.0254584	0.00499589	0.00853461	0.00361267	0.867833	0.0103357	0.0308291	0.0474051	0.221718	0	0.0337184	0.00343561	0	0.00704177	4.18227	0.440869	0.00421942	0	0.00744638	0.895877	0.374378	0.306468	0.00936832	0.968275	18.0892
CS1883H	12	F	1.34	-2.55	-1.11	0	29.7015	0.781289	359.32	201.135	328.062	0.514632	0.0579652	0.685391	5.50763	1.51817	0.0905083	0.150061	0.368007	0	0.0211517	0.0583907	0.0910474	0.00666702	0	0.0656199	0.132402	0.03786	1.01178	0.0130294	0.151305	0.192601	0.21358	0.0345469	0.0842657	0.008722	0.00880033	0.00811803	6.62041	2.67925	0.00831218	0.0702462	0.00853938	2.0361	0.137024	0.492895	0.0143002	1.25416	17.8298
CS1249J	24	F	1.35	0.28	1.13	0.0647871	21.2855	5.05087	272.964	152.612	333.843	0.227317	0.0299327	1.17358	2.37368	0.464915	0.0827366	0.0945167	0.313969	0.00690556	0.0199766	0.0844126	0.027519	0	0.00465248	0.00561275	0.00954687	0.00638803	0.65856	0.0188643	0.104981	0.0557709	0.190658	0.0235664	0.0273592	0.00647018	0	0.00280744	3.61144	0.72204	0.00789924	0.0158682	0.00943059	0.63366	0.170904	0.213682	0.0105214	0.709619	11.3003
CS1022R	24	F	-2.01	0.61	-1.17	0.0150707	8.7525	0.80026	87.9447	41.9932	133.955	0.034956	0.0305931	0.406307	0.550868	0.136293	0.0278179	0.0651611	0.35254	0.0169367	0.0061213	0.0379732	0.0494377	0.00127642	0.0120711	0.0274762	0.0148045	0.0066956	0.530246	0.0395433	0.121509	0.0815209	0.111753	0.00673457	0.0304563	0.0246927	0.00403213	0	12.2004	1.0758	0.00269943	0.0152878	0.00855852	0.545385	0.1014	0.155856	0.00871338	0.484086	11.9971
CS0762S	24	M	-1.99	-3.21	-3.63	0.0116055	21.8925	13.1891	257.788	302.396	227.878	0.157049	0.0328043	0.329655	2.2706	1.2941	0.0192299	0.0432956	0.28883	0.0265704	0.0400333	0.0402139	0.0490633	0.011121	0.39583	0.00830548	0.0296745	0.0184987	0.428204	0.00952613	0.0800431	0.0235184	0.0721579	0.0103664	0.0200832	0.00325506	0	0	3.75372	1.20071	0	0.00228161	0.00347214	0.455125	0.140287	0.475807	0.00767494	0.361969	6.96855
CS0768M	24	F	-0.41	-0.34	-0.57	0.0969518	12.0501	2.6803	104.121	95.2397	106.472	0.0638928	0.0289333	0.226859	1.53228	0.376642	0.0135349	0.016233	0.522204	0.0360775	0.0142021	0.0269877	0.0291287	0.0046868	0.00614514	0.0123621	0.0627215	0.0233449	0.549645	0.0465232	0.160434	0.071819	0.191309	0.00266988	0.0280917	0.0144752	0.00156346	0	14.5597	1.71604	0.00253939	0.0227199	0.0224076	0.728385	0.105414	0.239842	0.0147373	0.882786	24.9116
CS0798A	24	M	-1.34	0.42	-0.8	0.137375	19.6729	8.43087	136.53	103.73	138.892	0.0543693	0.0464861	0.486877	1.55949	0.246127	0.0377242	0.0414232	2.55534	0.034449	0.0143641	0.0596746	0.0406934	0.0137069	0.0490171	0.0177303	0.0181553	0.0105	0.681377	0.0174852	0.120237	0.0791419	0.126227	0.0102709	0.0634354	0.0326399	0.00932183	0.00652981	12.5404	0.878169	0.0250238	0.0278185	0.0228078	1.07282	0.11106	0.233356	0.0119439	0.665218	21.483
CS0474I	24	F	-0.69	-0.65	-0.97	0	14.6698	0.644995	159.146	130.161	159.072	0.180286	0.00898568	0.171892	1.96024	0.530571	0.0185621	0.0346323	0.0845918	0	0.00868908	0.00958262	0.0173563	0.00900249	0.0152868	0.00630653	0.00953921	0.0147886	0.357355	0.0183745	0.0671129	0.023682	0.0851122	0.00772883	0.00446987	0.00312675	0.00292481	0.0048043	2.45869	0.716811	0.00172546	0.00249338	0.00648859	0.912509	0.156219	0.255548	0.00807559	0.659132	12.5696
CS1525Z	12	F	-0.08	-0.98	-0.85	0.0752486	11.7551	1.90611	99.5259	111.432	123.302	0.0485975	0.0380236	0.493674	0.815366	0.536967	0.0366409	0.0663864	0.701149	0.03194	0.0198181	0.0515587	0.0613341	0	0.0309504	0.0174674	0.0306924	0.0254274	0.62501	0.0745069	0.169483	0.130831	0.190388	0.00499485	0.0618298	0.0132046	0.00283971	0	13.3556	1.38847	0	0.0470841	0.0298002	1.23994	0.120808	0.274412	0.00748861	0.788099	28.6452
CS1342N	12	M	-1.1	-0.57	-1.18	0.105282	13.51	5.54501	119.403	79.057	138.487	0.0829394	0.0308057	0.532211	2.28808	0.23317	0.0385094	0.0740696	1.22046	0.0420743	0.00862489	0.0606153	0.0513413	0.0186618	0.0539665	0.0247626	0.0113517	0.0148764	0.547283	0.0303516	0.119632	0.0887936	0.168748	0.0148474	0.0423343	0.0520724	0.00874757	0.00837524	12.5504	1.29125	0.00324998	0.127431	0.0517233	2.31734	0.0721811	0.929878	0.0137129	0.790797	35.1221
CS1527X	24	F	0.22	-0.39	-0.13	0.384402	24.5854	10.7051	153.572	191.931	131.252	0.0736371	0.0410343	0.535176	3.23452	1.09751	0.0352534	0.0465518	2.82927	0.0665902	0.0688456	0.0630249	0.117211	0.00713313	0.0353243	0.0290212	0.101504	0.0651595	0.787632	0.0853099	0.355152	0.197528	0.171589	0.0112989	0.0882088	0.0544999	0.0135775	0.0126901	15.2998	4.13768	0.00911956	0.105658	0.083276	2.78885	0.158613	0.359839	0.0136671	1.21298	60.1167
CS0141G	24	M	1.5	-4.48	-2.34	0.0852568	15.8462	2.67741	162.833	148.07	218.68	0.14559	0.0989028	0.705158	1.69848	0.859192	0.0586249	0.0775754	0.834225	0.0275716	0.0443355	0.0691888	0.128816	0.0251301	0.223036	0.0256075	0.0880602	0.0663157	1.03652	0.0841485	0.322105	0.212337	0.251705	0.00586672	0.0511636	0.0629822	0.0108724	0.00774665	22.0404	3.46514	0.00531601	0.0357428	0.0367438	0.980902	0.200115	0.21069	0.0139397	0.706505	17.3542
CS0145C	24	M	-1.68	-0.28	-1.43	0.15279	35.3291	6.7785	236.014	407.29	172.569	0.185782	0.04299	0.236935	5.61017	5.43135	0.0357746	0.0326043	0.47508	0.0511638	0.0774775	0.0261511	0.100582	0.00495994	0.0170962	0.0269527	0.0410764	0.0350477	0.619236	0.0448979	0.262869	0.138956	0.104627	0.0292217	0.0665478	0.0085902	0.00327552	0	5.25639	2.13266	0.00316272	0.00357867	0.0140067	0.814451	0.175384	0.266299	0.00548428	0.749661	11.9615
CS1313L	24	M	-0.91	-0.18	-0.82	0.0121711	29.4754	2.80259	327.799	172.937	384.546	0.167652	0.036959	1.2999	2.98199	0.545001	0.0683127	0.168146	0.139534	0.00510788	0.017189	0.168693	0.0424708	0	0.0655609	0.0209229	0.00367901	0.00910763	0.572175	0.0192517	0.027967	0.0276185	0.140604	0.134593	0.0304103	0.00468539	0	0.00980056	4.65535	0.587042	0.00444078	0.0140405	0.0134887	1.36607	0.14351	0.693809	0.0173387	0.821324	14.0782
CS0760U	12	F	-2.3	-0.75	-2.2	0.0343536	11.3947	1.26835	95.5901	82.2542	98.1797	0.0294202	0.0137696	0.16296	0.892211	0.218413	0.0115963	0.0191158	0.500767	0.0165386	0.00511587	0.00847775	0.0260159	0.00252572	0.159708	0.022944	0.0980064	0.0107703	0.831442	0.0634211	0.213537	0.124568	0.192279	0	0.0337762	0.00861981	0	0	17.022	1.89264	0	0.0366774	0.0203047	1.08623	0.113111	0.170744	0.0017572	0.609148	21.873
CS0817E	12	F	-0.05	-0.31	-0.28	0.0173074	19.9166	4.05045	245.292	187.519	229.875	0.272853	0.0279881	0.2937	9.18451	0.933508	0.0248289	0.037106	0.687849	0.0213303	0.0106684	0.0159581	0.0452941	0.0213724	0.221368	0.0355272	0.0165706	0.0104666	0.912455	0.050277	0.166218	0.110234	0.272525	0.00508513	0.0442672	0.0245748	0.00674257	0.0134683	8.22485	1.40524	0.00416944	0.0393308	0.0309008	2.25142	0.246259	0.686162	0.0201724	1.6805	29.415
CS1494B	24	F	-2.12	-1.45	-2.54	0.208737	15.5097	5.92978	132.125	141.563	130.283	0.0871852	0.0321586	0.640969	1.30546	0.792153	0.0298973	0.0566942	2.26627	0.0436866	0.0604143	0.0610481	0.0833628	0	0.220468	0.0239371	0.0454758	0.0351604	0.365965	0.0416658	0.159196	0.0882517	0.0760487	0.0136005	0.0437848	0.0134517	0.0032604	0.00164174	6.27165	1.71306	0.00308775	0.0049413	0.0146363	0.4098	0.135147	0.142303	0.00581921	0.600899	10.92
CS1082T	24	M	-2.18	-1.54	-2.56	0	38.5613	11.2055	476.19	690.962	325.522	0.456744	0.0927001	0.505874	6.53411	2.5404	0.0392997	0.0744085	0.437601	0.0104134	0.0235577	0.0793943	0.045482	0	0.471496	0.031693	0.215053	0.185604	0.598439	0.0541756	0.272879	0.132288	0.0261281	0.074977	0.0682911	0	0	0	5.37532	3.94896	0	0	0.0113267	0.296053	0.111479	0.643899	0	0.695502	9.24181
CS1396P	24	F	-0.1	-0.11	-0.19	0.0963676	12.9245	5.22536	116.921	102.71	133.489	0.0385097	0.0438684	0.418405	2.3731	0.416861	0.0238227	0.0520723	5.85216	0.0484697	0.0150209	0.0453989	0.0415401	0.00434142	0.15297	0.0126015	0.0121436	0.00602162	0.464272	0.0258029	0.0886598	0.0599655	0.131965	0.00578407	0.0560693	0.0226199	0.00739305	0.00310739	9.30993	0.692758	0.0499931	0.0209755	0.0179671	1.08495	0.0883981	0.265506	0.012936	0.655538	33.0504
CS1424D	12	F	-1.34	-0.01	-0.99	0.068136	7.15164	4.41888	83.8462	104.036	79.4503	0.0351292	0.0356471	0.157429	1.37702	0.475429	0.00253634	0.00686906	0.911304	0.0185459	0.022405	0.01224	0.077195	0.00309221	0.171906	0.0334836	0.0225756	0.0335069	0.659818	0.0532374	0.165503	0.144624	0.123733	0.0023956	0.0709646	0.0033025	0.00360438	0.00294245	12.6932	1.38928	0.0163673	0.00977085	0.00670921	1.06522	0.176034	0.3364	0.021543	0.951099	54.5526
CS0093A	12	F	-2.62	1.92	-0.64	0	40.0155	1.79053	478.749	372.768	453.456	0.874732	0.0397161	0.713653	6.19215	1.58339	0.0848654	0.233066	0.476696	0	0.0167814	0.0917122	0.0377568	0	0.0126531	0.078957	0.0971121	0.134527	0.911897	0.14631	0.0950379	0.0335928	0.129509	0.0798344	0.0957686	0.0113191	0	0.0105851	9.4991	2.82518	0.0175745	0	0.0164415	1.03954	0.150182	0.214436	0.0134406	0.88661	14.3946
CS0308W	12	F	-2.2	0.08	-1.51	0.0528465	20.3486	4.22741	110.137	125.413	107.28	0.0758643	0.0215573	0.295021	3.46004	0.369542	0.0207924	0.0245816	1.79304	0.0458661	0.0108877	0.0174258	0.0541967	0.00557228	0.0705115	0.07333	0.0591107	0.0649565	1.2523	0.070974	0.230514	0.188693	0.35796	0	0.12038	0.035145	0.00696294	0.0109256	15.0162	1.46549	0.0215834	0.0716103	0.042362	1.58293	0.298813	0.381822	0.0066317	0.785869	49.8815
CS1595X	12	M	-2.37	0.8	-1.11	0.0324734	10.6143	2.26055	148.782	68.6699	225.596	0.0704837	0.0252567	0.688428	0.907711	0.19561	0.0295012	0.0781484	0.762655	0.0136019	0.0155361	0.0706964	0.0275941	0	0.0391047	0.012873	0.0178415	0.00841176	0.621594	0.0322913	0.152015	0.112009	0.204757	0.0124046	0.0475733	0.017666	0.00448212	0.00297595	14.3619	1.23929	0.00622803	0.0181328	0.0423079	1.01321	0.137345	0.255981	0.00303722	0.77683	16.9181
CS1796D	12	M	-0.9	-1.26	-1.61	0	17.3668	0.926018	169.054	125.013	176.603	0.162995	0.0244033	0.297975	2.43695	0.60689	0.0481773	0.0567055	0.354861	0.00674508	0.0179782	0.022317	0.0408931	0.00398149	0.0158529	0.0257169	0.103991	0.0392011	0.691964	0.0657461	0.184453	0.108477	0.253008	0.018664	0.0766429	0.0171134	0.0034732	0.0033204	3.91171	1.30997	0.00332222	0.0156018	0.00773941	0.873606	0.120674	0.746533	0.00583351	0.626944	8.89473
CS1767B	12	M	-0.77	-1.67	-1.86	0.0204221	8.80103	4.51884	158.013	138.983	222.347	0.0727254	0.0105476	0.275661	2.57754	0.557752	0.0208758	0.0083195	0.631427	0.0240121	0.0223245	0.015741	0.04842	0.011836	0.169215	0.0647451	0.145749	0.121539	1.38423	0.17383	0.397263	0.256202	0.32827	0	0.127568	0.0206834	0.0088431	0.00167948	19.5196	2.97704	0.00447846	0.0145896	0.0173823	0.799424	0.344391	0.375474	0.00667251	0.992803	44.7835
CS1502X	24	M	-1.76	-0.18	-1.42	0.0907522	8.9149	4.21587	151.523	188.275	140.863	0.073882	0.0378341	0.433254	2.62634	1.10759	0.0328281	0.0543715	1.0598	0.0448191	0.0351346	0.0642246	0.0817265	0.0039649	0.0397409	0.0315569	0.0915481	0.0972664	0.825107	0.0888047	0.312718	0.184588	0.16699	0.00571983	0.0613592	0.00905872	0.00285202	0.00538931	14.6755	3.17642	0.00188812	0.0114955	0.0185172	0.602486	0.20052	0.808604	0.0130248	0.941967	24.9548
CS0932Y	24	M	-3.14	-0.86	-2.77	0.0282598	17.4846	1.85184	189.398	290.544	145.553	0.182938	0.0301379	0.216436	6.11098	1.50716	0.0147871	0.0400969	0.373146	0.0124904	0.0387606	0.0224229	0.0358556	0	0.108589	0.0217998	0.149452	0.0573472	1.02125	0.099981	0.418535	0.143244	0.310469	0.0194138	0.100968	0.00494498	0.00594117	0.0109528	9.32169	3.37031	0	0.0200535	0.0536894	1.95177	0.171448	0.58203	0.010209	1.55919	26.1507
CS0471Y	24	F	-1.63	-0.05	-1.27	0.0292387	47.6351	6.50918	747.604	399.956	781.323	1.26977	0.0832455	1.26835	8.54944	2.06556	0.123739	0.159562	1.22679	0	0.0341626	0.117331	0.0389405	0.0535484	0.0176345	0.0141496	0.0366042	0.0173267	1.29177	0.0776235	0.186483	0	0.162065	0.0775161	0.157435	0	0.0305679	0.0301044	5.81492	1.64601	0	0.0501931	0	2.38649	0.462917	0.915924	0	1.70088	28.4607
CS1842L	12	M	0.75	0.25	0.72	0.0217165	24.6164	2.40898	223.161	149.818	165.859	0.401122	0.0315365	0.372543	4.72518	1.12245	0.0210271	0.108936	0.177296	0.0105184	0.0161799	0.0218291	0.0337715	0.017396	0.0036105	0.0705972	0.110477	0.0466539	1.45049	0.0789444	0.223018	0.161494	0.382603	0.0334784	0.102213	0.0196928	0.0103571	0.0226525	10.0728	1.69783	0.00584972	0.0351318	0.0182966	1.25125	0.237647	0.262883	0.00493523	0.945029	13.476
CS1739L	12	M	0.73	-0.52	0.12	0.0819818	11.7525	4.13947	122.799	88.1971	161.648	0.0420378	0.0268915	0.554522	1.06732	0.269105	0.0304489	0.056617	1.24397	0.0262672	0.0092595	0.0323655	0.0347368	0.000968705	0.0492005	0.0479625	0.0661569	0.0412771	1.46315	0.0802127	0.342522	0.190475	0.265431	0.00280432	0.0586982	0.0268095	0.00862944	0.00387215	15.7231	1.91297	0.00530998	0.0542444	0.0298798	1.22808	0.241968	0.229138	0.00290476	0.645521	26.6564
CS0763E	12	F	0.14	-1.36	-1.02	0.00763923	11.7145	0.908391	138.95	79.3984	178.276	0.0896871	0.0229108	0.356522	2.05184	0.380019	0.0285312	0.0671131	0.262493	0.00199448	0.0167321	0.0304676	0.0311896	0.00330049	0.0119328	0.0314322	0.108152	0.0224378	0.804673	0.054546	0.338844	0.174165	0.292611	0.00819979	0.037218	0.0381859	0.00610063	0	9.2317	2.59293	0	0.0773253	0.0545879	1.66469	0.123706	0.918595	0.00753131	1.0314	19.9205
CS1433N	12	M	-0.43	0.54	0.07	0.0242954	9.84734	1.29723	130.437	74.1286	165.682	0.101693	0.0293122	0.581713	1.70886	0.296251	0.0491953	0.0909785	1.16443	0.0304775	0.0131673	0.0538138	0.0327498	0	0.0335404	0.0621536	0.0433494	0.0278308	1.39254	0.0611885	0.336393	0.220706	0.370272	0.00644171	0.110836	0.0443357	0.007587	0.00425784	31.5948	2.77768	0.0219242	0.0279462	0.0194569	1.10419	0.194275	1.02648	0.00524318	1.09747	36.4358
CS1542H	12	F	-0.53	-1.91	-1.99	0.0262476	13.7247	3.0319	132.394	119.07	148.991	0.075101	0.0261379	0.411746	2.41667	0.45136	0.0375692	0.0715497	0.815159	0.0149332	0.0240186	0.0505008	0.0527127	0.00544357	0.0967396	0.0632407	0.113988	0.0842741	0.874025	0.105401	0.289147	0.217852	0.226191	0.00589852	0.0983301	0.0610542	0.0019175	0.00427421	16.7806	2.86896	0.00979622	0.0700645	0.0478955	1.54457	0.185356	0.806732	0.0022954	0.952433	17.3547
CS0668C	24	M	-1.82	-0.94	-1.92	0.324906	37.1198	21.6295	276.074	311.535	217.565	0.197986	0.0392627	0.448955	3.0215	1.23935	0.0523679	0.0807466	0.244519	0.00845713	0.0119423	0.0771402	0.0511117	0.00527409	0.022146	0.0174433	0.00869827	0.00861021	0.218916	0.00338888	0.0175254	0.0046083	0.0121343	0.0142574	0.0131958	0.00340052	0	0.00452551	2.59062	0.554211	0	0	0.00989526	1.00567	0.104048	0.945445	0	0.766759	11.5702
CS0591A	24	F	0.63	-0.32	0.23	0.0729221	14.974	1.28419	117.371	119.428	154.559	0.0722639	0.0456689	0.61969	0.668635	0.681898	0.0388917	0.0734221	0.859192	0.0184562	0.0423022	0.0926819	0.106187	0.00296882	0.0266507	0.011445	0.0457059	0.0315899	0.406281	0.0369032	0.188911	0.107426	0.120765	0.0126492	0.047979	0.0189859	0.00173687	0.00569137	7.42532	2.22441	0.00227305	0.0522362	0.0340352	1.44592	0.149154	0.309092	0.00973943	0.853546	40.7611
CS0895A	12	M	-1.26	0	-0.87	0.0514006	18.6566	4.36615	179.196	119.882	179.461	0.19195	0.0289794	0.374739	1.76381	0.417472	0.0435483	0.0846675	0.536193	0.0271033	0.0166276	0.0277557	0.0367963	0.00295697	0	0.0252782	0.0136579	0.00894777	0.504504	0.00827448	0.0547679	0.0604348	0.123963	0.0185027	0.0361927	0.00335883	0	0.00367079	4.55985	0.712482	0	0.0280206	0.0295145	1.49397	0.227735	0.485224	0.00337544	1.19186	25.5955
CS1179N	12	F	-2.14	0.23	-1.36	0.0590913	11.0914	5.43792	113.671	97.2456	144.881	0.0749309	0.0352682	0.716093	1.78657	0.399816	0.05156	0.0808017	0.694421	0.0322506	0.0271325	0.0699406	0.0628693	0.00703449	0.133831	0.0522235	0.0748889	0.054754	0.591964	0.131747	0.253337	0.180893	0.199134	0.0129684	0.118318	0.00314624	0.00197724	0.0049044	13.6457	3.05381	0.00186483	0.014342	0.0182024	0.692112	0.119326	0.330307	0.0165472	0.913715	40.59
CS1310B	12	M	0.11	1.05	0.78	0	18.5042	0.799187	180.084	119.766	189.095	0.21513	0.023271	0.270308	1.50942	0.651061	0.0139943	0.0907579	0.189423	0.00772064	0.00614884	0.053028	0.0288394	0	0.0392374	0.0185541	0.0880266	0.035383	0.515707	0.0354903	0.12367	0.0680912	0.13596	0.0180363	0.0554479	0.0039326	0.00380766	0.00927277	5.9474	1.61738	0.00366234	0.0298673	0.0205986	1.52107	0.120799	0.834243	0.0114087	1.14714	17.0503
CS1533X	12	F	2.05	0.19	1.66	0.0484416	16.3842	7.03253	131.328	101.309	147.953	0.0316984	0.0333227	0.27109	2.33439	0.256114	0.015246	0.0337213	0.959695	0.0344678	0.0149144	0.0393724	0.0365285	0.00150515	0.203419	0.0591679	0.0485695	0.0398349	0.423678	0.11812	0.0938221	0.0779748	0.101648	0.00154836	0.106148	0.021662	0.00467596	0.00550001	14.7612	1.28893	0.0528974	0.0367632	0.0197255	1.22081	0.105373	0.299556	0.00135353	0.782725	25.7808
CS1206P	24	F	-0.51	-0.64	-0.83	0.0604364	10.6916	1.13906	133.072	107.483	209.572	0.0878384	0.0163663	0.504104	0.809336	0.759124	0.0346939	0.0400007	0.213501	0.0170479	0.0289945	0.0276654	0.04168	0.00241635	0.0759595	0	0.0299014	0.0286918	0.306154	0.0385598	0.156631	0.133448	0.0952105	0.00617275	0.0244069	0.00572531	0.00170986	0	3.50128	1.30828	0	0.0109675	0.0150736	0.77683	0.100879	0.201087	0.00666804	0.646343	14.6796
CS0311M	24	F	0.28	-0.74	-0.3	0.0207205	11.0856	2.80476	155.069	125.357	190.076	0.153154	0.0425655	0.250236	2.20528	0.696985	0.0293273	0.0369079	0.421675	0.0091666	0.0118771	0.0125313	0.0418899	0.00526222	0.0564941	0.0137645	0.0306015	0.029682	0.705944	0.0406343	0.22004	0.159888	0.226068	0.00654259	0.0344576	0.0073023	0.0113074	0.00216027	7.00328	1.64778	0.00414485	0.0168241	0.0241228	1.12723	0.179062	1.34182	0.0119024	1.11594	25.408
CS1878T	24	F	-1.21	-0.24	-1.09	0.0841168	15.2746	4.30849	158.585	182.634	170.945	0.13397	0.0356231	0.474651	1.90963	0.882277	0.0408148	0.0807825	0.59836	0.0197184	0.0120383	0.0627888	0.0319237	0	0.246257	0.0247311	0.0376481	0.0203932	0.521379	0.0263216	0.148923	0.0696897	0.168974	0.014341	0.0501437	0.0109891	0.00442486	0.00334505	7.26412	1.26757	0.00264888	0.00418985	0.0176341	0.623475	0.127874	0.569371	0	0.785351	15.0602
CS0130Y	24	M	0.99	-1.56	-0.28	0.0534188	8.17678	3.43895	86.4207	62.1765	106.856	0.0548169	0.0283179	0.418737	0.875575	0.183747	0.0295962	0.0554666	0.4832	0.02779	0.010777	0.0459094	0.0434806	0.0015698	0.0668759	0.030402	0.036054	0.033619	0.803019	0.0359572	0.122747	0.0946768	0.19291	0.00415353	0.0359398	0.0203118	0.00526087	0.00180976	20.0222	1.31455	0.00180114	0.010367	0.0166416	0.530114	0.144417	0.230974	0.00803114	0.823116	30.557
CS0625I	24	M	-0.72	-0.15	-0.67	0	16.3475	0.715979	212.38	135.266	237.516	0.282944	0.0230168	0.413411	1.74485	0.690195	0.0470711	0.0532919	0.320327	0.00538306	0.0241293	0.027266	0.0161199	0.00454992	0.0575006	0.0180639	0.072903	0.0322111	0.540009	0.0665277	0.116901	0.0848694	0.0740926	0.029417	0.109073	0.00751218	0.00570896	0	5.42603	2.04196	0.00430407	0.00543924	0.00291627	0.665345	0.122318	0.913886	0	0.829721	10.2368
CS0010W	12	M	-0.08	-1.26	-1.04	0.0842031	23.7941	5.75209	172.835	172.335	138.694	0.046675	0.00899513	0.22155	2.07109	0.412449	0.0305894	0.0162314	3.79079	0.0519888	0.0183041	0.013908	0.0431959	0.0194795	0.0391742	0.0490393	0.0736207	0.0509174	0.849599	0.088516	0.348416	0.172917	0.224185	0.0102648	0.102329	0.0159653	0.00549555	0.00523736	7.2331	2.16684	0.0638275	0.071299	0.0303939	1.73649	0.198185	0.353748	0.00254164	0.813872	21.2597
CS0392S	12	M	-0.71	1.27	0.34	0.030828	11.3706	1.57258	174.713	110.129	274.729	0.0932141	0.0364913	0.345764	0.643472	0.289094	0.035137	0.0320934	1.04724	0.0094567	0.028739	0.0914924	0.0749453	0.0196109	0.0296188	0.0180918	0.0324479	0.03328	1.70594	0.0337873	0.393085	0.176754	0.380336	0.297497	0.0382659	0.0130073	0	0.00418867	7.06584	1.0637	0.032446	0.00451673	0.0086886	0.495268	0.101119	0.0503399	0	0.411058	5.60466
CS1426B	12	F	-0.36	0.58	0.12	0.110534	17.8814	8.86103	134.821	112.042	139.445	0.0603528	0.0491306	0.419352	2.08884	0.356648	0.0437736	0.0583076	5.90496	0.0422241	0.0330293	0.0450592	0.050591	0.000977408	0.101306	0.0309421	0.0435587	0.0396261	0.358615	0.0454191	0.11287	0.0758677	0.102024	0.0105066	0.126194	0.0291321	0.00434175	0.00465427	8.29267	1.22916	0.0384579	0.0174447	0.0198047	0.837004	0.0991541	0.285306	0.00612805	0.559251	13.5655
CS1625J	12	M	-0.62	-3.78	-3.77	0.0910893	13.2478	5.78419	116.907	85.9098	114.691	0.0500244	0.0261637	0.318686	1.36281	0.268323	0.0352053	0.0370653	1.70782	0.0210955	0.0164149	0.0234133	0.0407278	0.00400786	0.0516794	0.0326915	0.0127838	0.00987331	2.27331	0.0290333	0.150177	0.130907	0.417977	0.0107666	0.0613204	0.0192172	0.00801363	0.0110955	16.2646	0.60801	0.0314992	0.0966566	0.0497769	2.78502	0.199874	0.431686	0.0126364	0.814856	69.151
CS2027A	24	M	-0.77	-0.39	-0.84	2.45052	68.4391	85.9048	507.79	560.581	267.36	0.411979	0.0503727	0.52359	8.31169	1.68719	0.0382895	0.166718	0.538566	0.0294209	0.0100943	0.0968705	0.0278685	0	0	0.00678755	0.0136447	0.011221	0.293661	0.0307479	0.0127147	0.0365975	0.0189396	0.0985055	0.0376739	0	0.0191976	0.00626869	3.06314	0.550339	0.00778802	0.00655742	0.0126034	0.942997	0.111543	1.33837	0.0108728	0.696363	12.9019
CS1458N	24	M	-0.24	0.24	-0.09	0	28.9061	0.998053	249.406	176.423	165.706	0.237542	0.0185111	0.201523	3.41334	0.852563	0.00968245	0.0318988	0.359416	0.00546109	0.0179976	0.00579213	0.0427557	0.00511324	0.129137	0.0352881	0.191836	0.06271	0.976371	0.0334829	0.32195	0.129198	0.205923	0.029639	0.0699624	0.039375	0.00486542	0	6.89571	2.85925	0.0061462	0.0265729	0.0228319	1.45933	0.107424	0.291479	0	0.949463	11.8494
CS0226G	24	F	-0.33	0.55	0.01	0.0897306	16.3879	2.20713	126.861	182.988	163.359	0.10165	0.0407136	0.723759	3.6741	1.74379	0.0389475	0.0602292	0.329043	0.0296147	0.0681057	0.0710919	0.0986808	0.00185088	0.427472	0.00849577	0.0590936	0.0679983	0.314733	0.0537209	0.132252	0.0944109	0.120769	0.00547066	0.0316101	0.0105861	0.00145257	0.00240241	5.11256	1.44121	0.00263912	0.0114961	0.020272	0.626721	0.106643	0.150917	0.0174929	0.518356	9.12519
CS1656J	24	M	2.13	0.73	2.03	0.397564	15.282	7.38238	120.094	115.22	103.039	0.100085	0.0236075	0.430797	3.31341	0.240259	0.0290397	0.0311776	2.54006	0.0310326	0.0166043	0.0249766	0.0248769	0.000496908	0.00432627	0.0139143	0.0241046	0.0055246	0.379405	0.0291751	0.0877362	0.0575082	0.0597417	0.00191431	0.0386245	0.0103689	0.00145479	0.00290051	3.36832	0.627417	0.00172471	0.0260248	0.0252717	0.657516	0.135622	0.352819	0.00739951	0.596422	17.2518
CS1176D	24	M	-0.3	0.92	0.24	0.101233	14.8025	5.10265	159.523	207.188	180.852	0.0799815	0.0347342	0.698548	1.64758	2.02213	0.039328	0.0723998	1.2011	0.0464945	0.0488577	0.0831721	0.0787129	0.00166122	0.0486092	0.0496407	0.137167	0.102439	0.622314	0.128956	0.281767	0.149907	0.162842	0.0103806	0.138025	0.00143334	0.00375587	0.00168476	9.25319	2.66624	0.00733016	0.00157373	0.0162389	0.637065	0.121874	0.810378	0.0149581	0.825034	17.3119
CS1724H	24	M	-0.73	0.55	-0.27	0.0877796	30.99	8.18808	213.76	151.272	162.236	0.223981	0.0185414	0.386671	1.65405	0.43889	0.0436356	0.0356819	0.415985	0.0241658	0.0321967	0.0207711	0.0308063	0.00131467	0.0380527	0.0187081	0.0573641	0.00683785	0.370832	0.024516	0.119416	0.0184221	0.0594453	0.0236311	0.0322133	0.0137916	0.00235221	0.00228579	3.32017	1.32891	0.00501726	0.00640296	0.0139878	0.800339	0.139854	0.131269	0.00377678	0.536832	7.51615
CS0689G	24	M	-1.82	-0.02	-1.38	0.0661578	22.6017	10.1949	239.826	306.448	204.873	0.192361	0.0236749	0.499888	4.88481	1.43019	0.0546764	0.119755	0.499972	0.0321162	0.0171521	0.0356291	0.036996	0.00750609	0.0294544	0.0193246	0.0186235	0.0102889	0.955905	0.0163906	0.162246	0.149118	0.216934	0.00334957	0.0322247	0.00678316	0	0.00319802	4.40491	0.911097	0	0.00401994	0.0176296	1.23524	0.344922	0.330847	0.00737835	1.39711	21.5884
CS2026O	24	M	1.04	-2.39	-0.83	0.103153	18.8176	4.16604	178.305	165.416	195.775	0.0751821	0.0775263	0.842398	1.35442	0.813496	0.0633607	0.104584	1.00425	0.0349548	0.0372614	0.0983795	0.0956004	0.0107256	0.0453357	0.0537741	0.100492	0.0410393	0.915678	0.0777355	0.271519	0.143833	0.224316	0.0299579	0.0852107	0.0187409	0.00361764	0.00369771	24.6687	2.95907	0	0.0420397	0.0328386	1.46345	0.202532	0.465874	0.0122507	1.18185	48.7892
CS1888P	24	M	0.25	-0.21	0.02	0.190264	10.2904	3.50789	103.031	90.6219	118.733	0.0569937	0.0241561	0.47197	1.28889	0.363645	0.0285255	0.0715984	1.16397	0.0338685	0.0125314	0.0483271	0.0302164	0.00151313	0.0309654	0.0422148	0.0353175	0.0257793	0.452625	0.0481799	0.126831	0.0875908	0.0626167	0.00589317	0.0473729	0.0111806	0.0029766	0.00208948	11.8683	1.30123	0	0.0102846	0.0146218	0.604187	0.106442	0.241842	0.00803642	0.719735	20.9082
CS1564X	24	M	0.39	-1.85	-0.94	0.0142052	15.0521	1.18587	134.668	90.0611	148.619	0.119589	0.035608	0.294193	2.67362	0.502498	0.0260012	0.04849	0.199035	0.02774	0.0111315	0.0282057	0.0362663	0.00254767	0.382107	0.0264764	0.140494	0.0635771	1.00925	0.19024	0.413178	0.1825	0.312939	0.0143051	0.123197	0.0255392	0.00415083	0.00619299	8.14988	2.41257	0.00219336	0.0161834	0.0193564	1.03551	0.213884	0.394982	0.0125972	1.05851	22.2984
CS0944S	24	M	0.12	1.57	0.89	0	22.1363	2.68618	207.359	171.265	216.33	0.190107	0.025083	0.345618	2.61207	0.743676	0.0443777	0.0642109	0.22827	0.0036766	0.0359582	0.0374588	0.0351968	0.00142294	0.258312	0.0141861	0.046061	0.0288194	0.596428	0.0878857	0.177776	0.106349	0.163669	0.00416101	0.0351188	0	0.00325787	0	6.06786	1.80376	0.00491481	0.00965654	0.0112736	0.811623	0.172054	1.23741	0.00405674	0.879066	12.7319
CS1883H	24	F	-0.08	-1.13	-0.83	0.0455713	33.2471	6.26035	397.028	212.89	559.957	0.347342	0.0338183	0.721487	3.38008	0.947816	0.0488713	0.0723736	0.992499	0.0487406	0.0352016	0.0295586	0.0674493	0.000867776	0	0.0449686	0.0690801	0.0379042	0.994859	0.0488334	0.191137	0.156248	0.251137	0.0245169	0.0955301	0.0292751	0.00406842	0.00363585	8.86667	1.67712	0.0058216	0.0583924	0.0521498	2.22938	0.231493	1.43043	0.00905686	1.57347	32.3147
CS2013I	24	M	0.11	2.12	1.17	0.0998563	20.6796	6.83194	170.757	78.0052	182.308	0.0851317	0.0290598	0.75295	0.615287	0.337838	0.0623276	0.0857764	0.584379	0.0237126	0.0309782	0.0723218	0.0948792	0.00430868	0.0578534	0.0044807	0.0206372	0.0104162	0.41662	0.0310261	0.139585	0.0663008	0.130803	0.0161461	0.0417225	0.0132519	0.00387405	0	7.14797	1.19799	0.0111493	0.00333325	0.0137414	0.507445	0.101557	0.262731	0.0116035	0.591234	22.4005
CS1654L	12	F	-0.01	0.49	0.3	0.011464	12.7071	1.48967	102.622	45.8749	121.66	0.00738238	0.00581971	0.0802923	0.261117	0.0349582	0.00497411	0.0111966	0.216888	0.00468733	0.00242778	0.0127343	0.0164776	0.00308658	0.0207305	0.00959594	0	0.0020418	0.424581	0	0.031863	0.0225519	0.126867	0	0.0132599	0.00796936	0.00337028	0	2.38424	0.256693	0.00393959	0.0126036	0.0183492	0.974147	0.169579	0.309427	0.00264253	0.586547	15.393
CS1280P	12	F	0.16	-1.35	-0.96	0.0105979	13.9294	1.47621	206.496	118.629	246.614	0.0470163	0.00803132	0.435239	0.781963	0.258375	0.0224325	0.0595249	0.380216	0.00663816	0.0309287	0.0298393	0.117928	0.00450174	0.0326429	0.100164	0.254603	0.220811	1.04578	0.100245	0.725666	0.379596	0.291934	0.0240447	0.125369	0.0226209	0.00524744	0	11.8006	6.94369	0.0148384	0.0517665	0.0267512	1.71609	0.354018	0.357324	0.00344601	1.00168	29.5248
CS0969S	12	F	-0.56	-0.43	-0.75	0.0415204	16.4799	4.5993	151.393	135.73	141.784	0.0564263	0.0141292	0.37616	1.60786	0.241352	0.014292	0.0655255	4.98581	0.0173659	0.00999248	0.0704619	0.0452161	0.0300872	0.0674547	0.0855606	0.170728	0.1371	1.50077	0.149966	0.627158	0.337067	0.431382	0.0345379	0.368434	0.0347486	0.00582137	0.00224941	15.2455	4.22926	0.299075	0.0171963	0.0300448	1.0806	0.258393	0.550325	0.011439	1.01922	18.0981
CS1338L	24	M	-0.89	-0.99	-1.3	0.00938701	13.0157	1.77181	122.136	72.1774	126.406	0.0244881	0.00885107	0.284013	0.84727	0.101485	0.0256484	0.0257336	1.64155	0.00814761	0.00453054	0.026493	0.046583	0.0475836	0.00918947	0.0790395	0.136514	0.0604818	1.41326	0.119727	0.315803	0.180645	0.361637	0.00499344	0.192643	0.0445245	0.00750307	0.0117766	18.1975	2.03171	0.135619	0.0245944	0.0394713	1.17193	0.210224	0.483008	0.0112004	0.905917	27.247
CS0566U	12	M	-2.26	-0.01	-1.55	0.0315847	9.94386	1.47266	105.736	76.892	116.231	0.053761	0.0192922	0.386944	0.912381	0.265288	0.0330498	0.0471668	2.32482	0.0163586	0.0297707	0.0310149	0.0713394	0.00628482	0.011951	0.0548257	0.0705519	0.0366235	2.24195	0.0532043	0.418195	0.221965	0.450153	0.00760216	0.102899	0.0185995	0.00701496	0.0087218	24.1964	3.17496	0.0630925	0.0318727	0.0250565	1.19902	0.217392	0.353312	0.010638	1.14406	55.5063
CS0607O	12	F	-1.8	1.06	-0.58	0.0381422	11.0048	2.52838	99.7639	92.2081	120.58	0.109477	0.0250103	0.342874	0.775924	0.407435	0.0610314	0.0458234	0.683149	0.0125912	0.0353013	0.0356323	0.0466109	0.0155058	0.00210686	0.0323047	0.0316487	0.0282857	0.410646	0.0338161	0.0783594	0.0608636	0.128665	0.00364586	0.0368214	0.0028906	0.0084186	0.00281613	11.7085	0.839112	0.00863285	0.0232662	0.0153188	0.729637	0.0923229	0.194002	0.00614222	0.53559	25.4931
CS0527W	12	F	0.78	1.22	1.35	0.0183178	23.4599	0.49809	144.552	92.9926	165.298	0.0272212	0.0132916	0.160798	0.322262	0.0736674	0.0231126	0.024438	0.162642	0.00326806	0.0135503	0.0441613	0.013567	0.00944649	0.0344255	0.0248491	0.0527508	0.0606843	0.623558	0.0353494	0.307964	0.181888	0.168986	0.00889053	0.0748969	0.0131815	0.00540815	0.00253511	3.28786	1.97762	0.00904262	0.0106629	0.00314571	0.908896	0.125416	0.215686	0	0.41903	7.88574
CS1365P	24	F	-0.56	-0.34	-0.68	0	16.861	0.632046	146.301	57.7185	162.81	0.130784	0.00605289	0.222554	1.44616	0.433397	0.0410303	0.055094	0.268313	0.00399073	0.00716201	0.0528559	0.0158671	0	0.0922526	0.016981	0.0106634	0.00256695	0.429914	0.0324473	0.0353945	0.016115	0.0983502	0.00525229	0.0292598	0.0153849	0.00316822	0	3.81534	0.719725	0.00684426	0.0516532	0.0210523	1.64433	0.106723	0.793631	0.00388606	0.587799	13.3616
CS1024P	24	F	-1.13	-1.45	-1.83	0.0645512	12.4449	3.47923	123.026	104.557	148.262	0.0630507	0.0347347	0.272612	0.508713	0.465478	0.0317324	0.0512753	0.157726	0	0.0249588	0.0387117	0.0273024	0.00173293	0.0284193	0.00649218	0.00458021	0.00582393	0.251391	0.033262	0.0493836	0.030789	0.0265455	0.00635933	0.0186582	0.00423159	0.00163545	0.00470722	2.75594	0.579987	0.0020514	0	0.00722947	0.44115	0.10494	0.277181	0.0422971	0.417902	11.049
CS1788F	24	M	-1.92	-1.4	-2.37	0	18.8295	0.695094	278.654	101.875	397.385	0.129178	0.0230348	0.350812	1.53623	0.505676	0.0145432	0.0257232	0.13157	0	0.00445419	0.00692065	0.0262899	0.00311428	0.0359763	0.0122226	0.0584537	0.00968339	0.39893	0.0186668	0.0853908	0.0386486	0.0591924	0.00736048	0.0339866	0.00336309	0.00312518	0.00364106	2.75615	1.05476	0.0082968	0.0155646	0.00764573	0.618997	0.132416	0.537882	0.00373024	0.387797	5.61108
CS0710O	24	F	-1.55	-1.2	-1.96	0.0322418	7.67735	1.02907	102.94	63.275	135.354	0.0462472	0.0123372	0.45365	0.51386	0.214145	0.0438829	0.0689588	0.152885	0.00421183	0.00459348	0.0519229	0.0251985	0.00154388	0.131435	0.0241258	0.0979987	0.0490367	0.449326	0.0634763	0.1426	0.117556	0.12316	0.0107339	0.0634813	0.00377274	0.00144089	0.00354208	9.04301	1.2277	0	0.00790722	0.0106767	0.466012	0.152021	0.285357	0.0183358	0.561974	12.913
CS0857O	24	M	0.16	0.39	0.29	0.125832	20.1226	5.41247	142.124	173.536	145.849	0.064204	0.0394895	0.527946	2.36216	1.14114	0.0426426	0.0696411	1.28176	0.0496001	0.0453315	0.0614073	0.0730258	0.00120661	0.111834	0.0157239	0.0252717	0.0305376	0.363022	0.0415343	0.141925	0.0889835	0.115984	0.00726386	0.0307447	0.0180065	0.00140537	0.0069861	5.44458	1.35967	0.00382977	0.040235	0.0356872	1.27944	0.111259	0.333498	0.0101406	0.958973	26.411
CS0448Q	24	F	1.18	-0.02	0.83	0.0384429	9.7444	1.50863	98.7781	52.3162	130.87	0.044934	0.0166272	0.413654	0.664644	0.15043	0.0314926	0.0555378	0.224656	0.0271541	0.00943314	0.0372425	0.0215148	0.00286677	0.121845	0.0237853	0.0508463	0.0251868	0.454353	0.0611618	0.15001	0.0843348	0.107845	0.00690093	0.0655042	0.0188101	0.00141305	0	9.7654	1.73652	0.00266443	0.0163904	0.00571363	0.576647	0.110576	0.184999	0.00940734	0.512168	11.2877
CS0867K	12	M	1.56	-0.41	0.85	0.0363031	8.31936	1.50497	91.0725	60.3152	93.7029	0.0568665	0.00774715	0.249699	1.67878	0.140519	0.0194319	0.0286137	0.494862	0.042535	0.00833829	0.0177406	0.0480766	0.0038398	0.0434168	0.0569331	0.09129	0.0445925	2.37713	0.109774	0.330611	0.197197	0.367443	0.0033448	0.0517844	0.0363895	0.00760473	0.00771622	30.5048	3.6066	0.00257467	0.0509551	0.0582512	1.27125	0.149536	0.300446	0.00358931	0.932894	41.6498
CS2021G	12	F	0.01	-0.74	-0.58	0.0727835	10.1646	8.0382	95.7139	99.3248	92.5324	0.0343351	0.0114726	0.217707	1.28418	0.407593	0.00457486	0.00554745	1.60148	0.0403014	0.0247722	0.00880614	0.0600041	0.00610552	0.053724	0.0410183	0.0611656	0.0761702	1.29258	0.0634331	0.41689	0.297498	0.295479	0.00316229	0.125899	0.0170031	0.00379648	0	8.85421	1.96834	0.016562	0.0159852	0.0188969	0.561827	0.40964	0.182064	0.00419491	0.683288	35.2159
CS0893C	12	M	0.14	0	0.1	0.0184808	8.44616	0.908198	92.3859	66.7183	121.073	0.0484757	0.0113849	0.408053	0.682238	0.189056	0.0232044	0.0363795	0.553102	0.0110153	0.012363	0.0396866	0.0499309	0.026968	0.0975486	0.0600512	0.0739712	0.066138	1.42685	0.0561747	0.344884	0.213697	0.261548	0.00193235	0.0720645	0.0644037	0.0116597	0.0157514	26.426	3.69909	0.00841254	0.0668825	0.0485364	1.17883	0.171875	0.259127	0.00667236	0.768057	39.8409
CS1480J	12	F	-2.27	0.71	-1.14	0.117547	15.7243	4.43498	130.218	146.8	146.018	0.118559	0.0420212	1.27907	2.5428	0.74141	0.0546299	0.0941588	0.296808	0.0345153	0.0324864	0.0773352	0.0458206	0	0.0283206	0.0152711	0.103185	0.0532651	0.39243	0.0875997	0.160423	0.104555	0.0914052	0.0151277	0.0358553	0.0094867	0	0.0035725	5.37049	1.20092	0.00145411	0.00935582	0.0080735	0.442326	0.119345	0.326054	0.00157449	0.321369	5.33635
CS1015F	12	M	-0.28	-1.95	-1.78	0.0483692	12.4295	1.61008	97.7644	71.2692	93.8045	0.0406054	0.017408	0.166615	2.16575	0.244613	0.0152396	0.0182729	2.5565	0.0766994	0.0157617	0.00716273	0.0582075	0.0084905	0.306052	0.0610454	0.0617864	0.0159936	1.3851	0.0469885	0.238568	0.118683	0.305468	0.0043079	0.046812	0.079109	0.0101369	0.00678362	23.8152	2.1706	0.00931149	0.16591	0.0962806	2.91139	0.136118	0.427691	0.00291654	1.19505	61.8377
CS0078Q	24	F	0.46	-0.26	0.14	0.101218	12.2773	5.36733	137.631	131.412	153.618	0.0908696	0.028386	0.474021	1.64782	0.560947	0.0197083	0.0653186	0.360224	0.0230775	0.0107933	0.0288036	0.0372501	0.00263973	0.0228075	0.0144975	0.0153012	0.00804915	0.444454	0.0503961	0.0657995	0.0912901	0.154604	0.00950304	0.0512764	0.00274266	0.00312023	0.00245563	5.31269	0.774018	0	0.00990411	0.00751109	0.664273	0.142374	0.653258	0.0115661	0.854529	16.4504
CS1920F	24	F	-0.21	-0.51	-0.53	0.078214	13.2633	2.44342	121.026	136.223	134.77	0.0513279	0.0412898	0.505856	1.82556	0.827272	0.0303555	0.0663409	1.2012	0.0489531	0.0755892	0.0830676	0.121047	0	0.0800628	0.0170503	0.0291836	0.0249965	0.788111	0.0565394	0.220328	0.161846	0.256858	0.00523722	0.0600229	0.0477578	0.00319567	0.00433756	17.7056	2.45622	0.00161943	0.116882	0.0655123	2.77109	0.155256	0.346817	0.0084791	0.926633	48.2362
CS0709W	24	F	-0.17	0.89	0.31	0.100709	24.2573	3.33621	167.462	179.618	181.175	0.138855	0.0184552	0.308103	1.5543	0.712589	0.0291958	0.0405804	0.317547	0.0270642	0.0171284	0.00670477	0.0347239	0.00638479	0.0128845	0.029042	0.0450338	0.0272574	0.532839	0.0291197	0.200327	0.114024	0.16955	0.00217204	0.0476798	0.0272045	0.00187879	0.00609444	5.64057	1.77099	0.0184411	0.024192	0.0328945	1.24314	0.141674	0.269148	0.00690212	0.80247	16.9505
CS0126W	12	M	-1.81	-0.73	-1.78	0.102192	22.2025	10.4099	162.391	209.881	163.522	0.0659852	0.0789063	0.658191	3.02809	0.71147	0.0552427	0.0760034	3.12443	0.0696646	0.0488151	0.0698003	0.105434	0.00139085	0.112352	0.0342245	0.0676697	0.0582144	0.972852	0.12466	0.295322	0.196072	0.250148	0.0163983	0.106666	0.0358593	0.00186501	0.00181698	21.0564	2.87791	0.00900514	0.0360434	0.0295627	1.0288	0.145602	0.281667	0.0126481	0.710845	13.7017
CS0025A	12	F	-1.06	-1.7	-2.17	0.00570117	15.1378	1.21853	170.126	144.704	175.606	0.155198	0.0368692	0.290956	1.57712	0.593784	0.03988	0.0515602	0.207589	0.00436903	0.0229691	0.0307422	0.0255943	0	0.195662	0.00373993	0.0559526	0.0406823	0.40443	0.0230587	0.133975	0.110605	0.0844017	0.00753485	0.0174016	0.0074577	0	0.00387577	4.94677	2.07314	0	0.0155907	0.012927	0.845419	0.165	0.236484	0	0.62918	9.03217
CS0188W	12	M	-1.16	-0.97	-1.54	0.0585239	14.6486	3.83855	98.0815	89.148	100.948	0.0597203	0.0140512	0.254441	0.990309	0.331883	0.0130921	0.028687	0.835171	0.0294536	0.0146538	0.0140664	0.0411697	0.00451783	0.0482683	0.0328696	0.0366206	0.034463	0.673931	0.0306652	0.121901	0.109859	0.182419	0.00518239	0.0508708	0.0351976	0.0020342	0.00464302	16.3518	1.04422	0.00732001	0.0314904	0.0121622	0.586523	0.120841	0.147217	0.00411143	0.456299	8.96295
CS1890T	12	M	-2.29	-1.67	-2.83	0.0214722	25.7311	3.16384	280.904	157.176	323.226	0.290436	0.0410757	0.462973	3.08959	0.736443	0.0385739	0.0498256	0.588805	0.0115926	0.0266266	0.0319951	0.0169676	0.00594191	0.170809	0.0128944	0.06526	0.00377392	0.819561	0.0188222	0.168631	0.0567466	0.137703	0.00827239	0.0420699	0.00465761	0.00410188	0.0071763	4.42403	1.2617	0	0.0253496	0	1.03814	0.216563	0.278402	0.00552697	0.793829	13.1241
CS0818Q	12	M	-1.77	-0.57	-1.62	0.0486245	7.7675	1.70012	84.1583	86.8209	84.3208	0.076733	0.0135301	0.223157	1.05196	0.315839	0.0214952	0.0309427	0.74266	0.023701	0.0278629	0.0169139	0.0919223	0.00139563	0.0109345	0.043752	0.118744	0.0803792	1.25951	0.088115	0.322964	0.197296	0.258507	0	0.0764213	0.0575494	0.00718945	0.00359944	23.2161	4.71837	0.00835739	0.0441594	0.0394996	1.0729	0.133446	0.274884	0.00628925	0.756691	32.4385
CS0717U	24	F	0.05	-0.51	-0.33	0.106106	17.5343	11.6968	151.32	164.608	120.848	0.0812426	0.027351	0.250765	5.74045	0.707702	0.0240686	0.037278	2.33366	0.0424487	0.0295099	0.0251011	0.0675438	0.0202567	0.102608	0.0499789	0.0450683	0.086038	4.22038	0.0612724	0.24562	0.303713	0.721006	0.0129194	0.0967272	0.0517636	0.0384262	0.0258413	73.3926	2.38143	0.0317085	0.020083	0.0226684	1.22866	0.135154	0.506263	0.0156453	1.1756	30.4406
CS0633G	24	M	0.41	-1.69	-0.81	0.0885933	32.2278	7.77151	162.22	143.695	166.597	0.0694394	0.0285772	0.519331	1.35796	0.622901	0.203477	0.72069	1.00467	0.026686	0.0296648	0.0481333	0.0619718	0.0145451	0.0503166	0.0350839	0.0419276	0.0310909	0.595144	0.0438631	0.167822	0.0732072	0.186019	0.00419822	0.0567879	0.0746954	0.00762724	0.00601474	9.76545	1.63407	0.0106965	0.0502461	0.0342254	1.16089	0.119507	0.242538	0.00620108	0.68352	13.5596
CS1094N	12	M	-0.46	-0.97	-1.07	0.0466969	12.4578	3.2466	138.839	106.674	190.09	0.047339	0.0347049	0.516421	0.878015	0.413026	0.0294068	0.0534382	0.589026	0.0180197	0.0130802	0.0425861	0.0395261	0	0.14444	0.0193143	0.0327524	0.0286757	0.555713	0.0601275	0.111759	0.0891122	0.162667	0.00714785	0.0539976	0.0323008	0.00523538	0	11.1922	0.93484	0.00354324	0.0182029	0.0184866	0.699686	0.136902	0.180213	0.00357991	0.566223	9.2182
CS1157X	12	F	0.27	-1.32	-0.9	0.494082	46.6215	34.6789	411.155	398.967	375.613	0.341356	0.0319688	0.616705	7.20542	1.77465	0.0383055	0.110333	1.19074	0.073721	0.0297516	0.0745028	0.0976612	0.00241254	0.0124889	0.0697407	0.0435267	0.0122626	1.06833	0.089718	0.167497	0.211103	0.22369	0.0483014	0.190695	0.0226853	0.0107211	0.0189221	13.6865	2.2635	0.00988704	0.0455671	0.0237102	2.69525	0.17355	1.61098	0	2.06614	27.7273
CS1666F	12	F	0.22	-0.52	-0.26	0.0762936	17.2696	4.89248	143.103	91.0611	160.923	0.0811323	0.0304666	0.388983	1.97089	0.395201	0.0318465	0.0709297	5.26763	0.0169996	0.0030819	0.0450807	0.03062	0.00336215	0.0460095	0.0315991	0.0166217	0.00999594	0.516494	0.0330092	0.0983535	0.0760254	0.148239	0.00511234	0.0999786	0.0147823	0.00679503	0.00261154	6.91491	0.919465	0.296855	0.0290157	0.0304604	0.993947	0.137263	0.71359	0.00969854	0.689694	17.4667
CS0387E	12	F	0.86	-0.79	0	0.124243	16.7281	2.44903	118.187	112.532	133.632	0.0970004	0.0271369	0.517442	1.90627	0.554586	0.0325278	0.0765558	0.492846	0.0331447	0.025011	0.0463657	0.041082	0.00275214	0.0824265	0.0625799	0.104517	0.0433329	0.70874	0.10365	0.277987	0.157228	0.221841	0.0100323	0.0674615	0.0512445	0.00151441	0.00199542	17.3095	3.13173	0.00296129	0.0514949	0.0439929	1.04666	0.145449	0.231243	0.00440887	0.731997	14.9064
CS0276M	12	M	-0.39	-0.9	-0.95	0.0179247	23.9524	3.05797	259.899	341.759	275.304	0.205889	0.0271164	0.35404	3.57382	1.59957	0.0348155	0.0940568	0.27844	0.00981906	0.0364588	0.0481775	0.0171676	0	0.0238077	0.0102488	0.130789	0.0988146	0.475207	0.200559	0.149576	0.115177	0.112068	0.0107138	0.158005	0.00710159	0.00357481	0.00321797	4.83767	2.38115	0	0.00459194	0.00701963	0.760226	0.144022	0.896929	0.00551457	0.738261	9.05167
CS1045T	12	F	0.16	-0.45	-0.24	0	12.7941	0.692707	142.696	79.5385	159.318	0.143113	0.0185117	0.330573	2.44074	0.58335	0.0284581	0.0651498	0.336702	0.0032626	0.00758782	0.0278195	0.0207053	0.0015485	0.0958756	0.021304	0.0354688	0.0222848	0.680997	0.0357832	0.160755	0.0913791	0.188	0.00677927	0.0685629	0.0194373	0.00581145	0.00606435	6.56412	1.43149	0.0199808	0.0043006	0.0112295	1.06284	0.143005	0.908784	0.00289637	0.833849	17.0877
CS0345W	12	M	1.41	1.27	1.88	0	17.1701	1.20869	179.048	100.481	192.7	0.156418	0.0215396	0.273477	1.66499	0.488365	0.0122405	0.0601948	0.332738	0.014124	0.00446592	0.0346147	0.0246611	0.00254005	0.0160941	0.0431916	0.0553964	0.0307968	0.820689	0.0489103	0.207682	0.142651	0.199842	0.00991957	0.0835099	0.0253767	0.0115792	0.00890895	12.5995	2.61524	0.0152339	0.0323762	0.0358559	1.64053	0.128715	1.54748	0.0186417	1.37185	25.3651
CS0817E	24	F	0.09	-0.74	-0.44	0.0573745	17.104	5.58492	171.921	125.739	183.688	0.104023	0.0249102	0.549374	1.60085	0.505107	0.048461	0.0810349	0.428288	0.0132899	0.0236121	0.050136	0.0524221	0.00587942	0.0840744	0.00875632	0.0672255	0.0507206	0.575182	0.0527141	0.307439	0.125504	0.176582	0.00865013	0.0296825	0.0252608	0.00218765	0	6.73504	2.78897	0.0039073	0.0424954	0.0432322	1.77221	0.176024	1.02337	0.0318084	1.28215	23.5965
CS1383J	24	M	-0.76	-1.42	-1.48	0.0959355	29.79	5.29086	288.731	307.303	219.331	0.185517	0.0146421	0.357894	2.92089	0.991915	0.0239094	0.0991098	0.510891	0.0171328	0.0206745	0.0630615	0.0449782	0.0040242	0.371961	0.021843	0.192423	0.0968919	0.616771	0.0278024	0.305221	0.0852428	0.090749	0.0228797	0.0389153	0.0209601	0	0.00320131	7.90597	3.64213	0.00658202	0.0108566	0.0117612	1.07993	0.141712	1.11991	0	1.06555	15.5516
CS1525Z	24	F	-1.01	-1.36	-1.68	0.162606	25.6581	10.7757	239.552	244.553	241.73	0.111768	0.0306028	0.831066	2.17628	0.915019	0.0515768	0.0914108	0.827061	0.052876	0.0320792	0.081337	0.0440932	0.00261176	0.00231049	0.0329904	0.015955	0.0136444	0.662489	0.0469889	0.146823	0.0886759	0.197764	0.0240513	0.082656	0.0169554	0.0020326	0	8.3765	1.12555	0	0.0214602	0.0377631	1.42689	0.147064	0.910225	0.011149	0.953005	19.7417
CS1954P	24	M	0.65	-0.15	0.35	0.0670878	15.6705	4.0591	166.223	165.915	141.543	0.10842	0.0361771	0.438733	1.86107	0.655759	0.0475991	0.0773002	0.609681	0.0332298	0.0160317	0.042296	0.0475833	0.0105212	0.0700152	0.0347697	0.0903311	0.0607099	1.36743	0.0623904	0.152122	0.119625	0.261299	0.00503692	0.0388403	0.0325948	0.00372562	0.01517	38.9845	1.71989	0.00252316	0.0193038	0.0307779	0.926873	0.108024	0.401015	0.00148298	0.868071	24.9444
CS1342N	24	M	-1.35	-1.43	-1.91	0.0722006	22.4473	6.55803	137.48	140.591	124.071	0.0615273	0.031232	0.495742	1.91692	0.377223	0.0265414	0.0553776	2.30332	0.0480596	0.0241005	0.0591174	0.0692509	0.00586526	0.274083	0.0466933	0.0781669	0.0274873	0.960388	0.0815947	0.312856	0.137242	0.235367	0.0118696	0.0756365	0.0707697	0.0168714	0.00564074	20.4754	3.18168	0.00502166	0.0788546	0.052772	1.94226	0.139116	0.357682	0.00887509	0.799108	43.5446
CS1704P	12	M	-0.4	1.14	0.47	0.113734	19.5585	10.9031	156.876	115.315	148.075	0.0674191	0.0335469	0.508307	2.05541	0.326	0.0321894	0.0472602	2.48262	0.0346629	0.0109062	0.0445321	0.0249929	0	0.0139184	0.0233437	0.0410284	0.0161743	0.627956	0.0573263	0.169877	0.107091	0.178918	0.0125555	0.0509566	0.0353587	0.00664451	0.00401898	11.7882	1.44067	0.00725305	0.0665499	0.0404458	1.54654	0.125072	0.351474	0.00621931	0.84431	17.1806
CS1218J	12	F	0.01	-0.17	-0.15	0.0102701	16.6718	3.18492	136.131	121.445	133.658	0.224226	0.0394056	0.253492	2.49499	0.543718	0.0546485	0.0590176	0.264198	0.0277335	0.0286456	0.0174634	0.0467672	0.00440076	0.142262	0.052472	0.0908113	0.0828166	0.893645	0.181587	0.36002	0.217912	0.258052	0.00247993	0.128029	0.0370645	0.015538	0.00853335	9.1894	2.73448	0.00465056	0.0241753	0.0372988	1.33396	0.235355	0.3338	0	1.13009	19.7893
CS0940W	12	M	-1.4	-3.12	-3.57	0	13.8733	0.363884	180.516	70.4989	231.762	0.228254	0.00948059	0.293467	1.79266	0.598246	0.0265156	0.0851782	0.11513	0	0.0066345	0.0340157	0.030713	0.00928014	0.0283013	0.00595131	0.0115554	0.00337599	0.355233	0.00324428	0.0304027	0.0141805	0.0555468	0.0106421	0.0119716	0.0072809	0.00584022	0.00471478	2.95156	0.541733	0.00426217	0.0234552	0.00832975	1.09614	0.134098	0.263274	0	0.81312	14.0678
CS1622Z	12	M	-0.47	-0.17	-0.44	0.036263	7.57257	0.751817	71.1184	54.3312	81.8134	0.0293617	0.00424147	0.151425	1.67818	0.155665	0.00701624	0.0177564	0.421978	0.0263726	0.00982538	0.00565411	0.0354829	0.0546003	0.0661131	0.0330991	0.0550059	0.0568038	0.696522	0.0570301	0.247112	0.17436	0.165172	0.00506496	0.0497269	0.0196439	0.00338612	0.0039344	11.1757	2.53597	0	0.0251712	0.0339291	1.13445	0.17703	0.230526	0.00713143	0.647569	42.2381
CS0826O	12	F	-0.49	-1.25	-1.35	0.0402185	15.4357	3.1576	149.59	73.0636	209.564	0.0772624	0.0319529	0.540536	1.08536	0.268229	0.0376335	0.0613717	0.552147	0.00551844	0.0111512	0.0375561	0.0536469	0.0142469	0.0248744	0.0513536	0.0413961	0.0285968	0.566821	0.0943924	0.163991	0.13553	0.17799	0.00633099	0.0991745	0.0665399	0.00521071	0.00436017	9.25682	1.54255	0.0172435	0.107071	0.0371168	1.97861	0.10983	0.485748	0.00983811	0.682135	27.6786
CS1885F	12	F	0.14	0.19	0.21	0.0632908	17.6699	4.99609	153.349	129.549	178.687	0.0744119	0.0320739	0.593257	1.38409	0.488052	0.0528814	0.0886749	2.51803	0.02244	0.0303132	0.0597676	0.0435689	0	0.124876	0.0254721	0.0681026	0.0148926	0.502459	0.0517142	0.153213	0.0972097	0.166511	0.0068295	0.136333	0.021606	0	0.00163387	9.01062	1.87122	0.0146678	0.0536282	0.031352	1.17604	0.108202	0.276896	0.0160681	0.84839	16.1468
CS1797P	12	M	-0.23	-1.95	-1.78	0.0674914	17.442	1.8922	151.433	168.176	163.246	0.111442	0.0266243	0.445697	1.46929	1.1571	0.0398297	0.0658322	0.42341	0.0253154	0.0333365	0.0504979	0.0421638	0.00472059	0.0883515	0.0425123	0.179983	0.186869	0.501897	0.142034	0.365733	0.269747	0.19016	0.0139891	0.120993	0.0362826	0.00224684	0.00176758	6.02217	3.97856	0.00441178	0.0459482	0.04839	0.926634	0.185913	0.472335	0.0020419	0.722707	10.9908
CS1811L	12	M	1.76	-0.37	1.03	0.0484479	15.7542	4.84004	100.8	66.2395	112.46	0.0655518	0.0262493	0.622266	1.39425	0.160749	0.0527163	0.0877762	0.692256	0.0217361	0.00705518	0.0471994	0.0659744	0.0551896	0.246424	0.13402	0.0969754	0.0851533	2.73932	0.120262	0.529211	0.293283	0.366489	0.0151587	0.118397	0.151861	0.0155558	0.0156516	23.9113	3.26285	0.0143973	0.102282	0.0571303	1.23847	0.249179	0.31127	0.0175114	0.705014	55.0889
CS1595X	24	M	-2.2	0.21	-1.51	0.0378807	11.8785	3.34501	121.828	73.9232	161.926	0.0506476	0.0196286	0.517336	0.844181	0.223256	0.0439032	0.0600836	1.02938	0.0116892	0.00910512	0.0427133	0.0228053	0.00484311	0.0373313	0.0091775	0.0201831	0.00866035	0.523195	0.0292823	0.14457	0.0848726	0.142117	0.00919924	0.0444262	0.0172097	0.00380893	0.00991948	8.74314	1.20895	0.0225309	0.0196873	0.0228403	0.839395	0.113024	0.249202	0.00992072	0.819167	26.4863
CS0616Y	24	M	-1.84	1.26	-0.69	0	24.9428	1.88089	210.025	174.203	198.697	0.193073	0.027322	0.405492	3.43845	0.806669	0.0584026	0.0903389	0.689702	0.0158151	0.0131654	0.0627849	0.0230954	0.00467876	0.166203	0.0152302	0.0320506	0.0170221	0.802348	0.0407478	0.103574	0.0893381	0.22643	0.0343384	0.0592565	0.0316021	0.00454914	0.00462865	6.20043	1.27438	0.0645598	0.0252135	0.025997	1.69085	0.133288	0.318337	0.00366376	0.968381	16.5489
CS1075H	12	M	-1.88	0.36	-1.05	0.0530989	12.4663	3.88859	95.8769	94.338	109.936	0.0425544	0.0206861	0.357735	0.650566	0.321396	0.038283	0.0396272	0.436562	0.0195699	0.0216528	0.0515468	0.0285917	0.0023035	0.152183	0.0126528	0.0499593	0.0375509	0.301522	0.0540629	0.106781	0.0850463	0.079407	0.00403957	0.0489389	0.00877162	0.00127392	0.00140972	5.01025	1.03726	0	0.00453659	0.0113689	0.514331	0.114226	0.166813	0	0.412924	8.22187
CS0109O	12	M	-1.56	-1.06	-1.87	0	21.3338	0.64525	265.42	160.731	317.028	0.307707	0.0274958	0.27806	3.96543	0.905686	0.0300946	0.0501057	0.154614	0.0135889	0.0148092	0.0162265	0.0453236	0	0.659154	0.0218231	0.0981692	0.0575991	0.969327	0.0907263	0.437339	0.220653	0.339021	0.0112608	0.0457617	0.0122557	0.00490875	0.00941159	8.67303	3.55241	0.00433822	0.0376361	0.0227548	1.56738	0.153541	0.372186	0	0.947775	14.8919
CS0445G	24	M	1.52	0.26	1.27	0	118.932	7.23901	867.4	591.365	764.146	1.24498	0.038838	1.44166	13.2017	2.72662	0.0866263	0.318213	2.45339	0.0241962	0.0736374	0.231337	0.1073	0.0170866	0.0474112	0.0412558	0.130663	0.0554151	1.60253	0.0470379	0.386411	0.123761	0.149735	0.0947172	0.100661	0.0903502	0.0310197	0.0301079	15.5729	6.54192	0.112473	0.0669788	0.10006	4.15365	0.135777	0.709848	0	2.34028	26.0799
CS0093A	24	F	-0.56	-0.91	-1.04	0.075014	8.50886	3.5351	90.6622	93.4388	114.735	0.0265405	0.0514794	0.15799	1.67181	0.356681	0.00759936	0.00540162	1.57049	0.0385112	0.0171834	0.00687253	0.0761104	0.00618797	0.259366	0.067433	0.0867677	0.0685611	1.54908	0.093174	0.23524	0.213346	0.259577	0	0.0994733	0.0381735	0.00490553	0.0049449	21.5483	2.01559	0.00455225	0.012749	0.0227161	0.590243	0.237884	0.329388	0.00338312	0.561932	34.7645
CS1597V	24	M	-2.32	-0.41	-1.95	0.076582	11.9521	6.21699	116.59	174.41	112.493	0.0569735	0.043735	0.31948	2.01407	0.932123	0.0197484	0.0244471	1.94826	0.0461214	0.047543	0.0281842	0.0839928	0.00584341	0.168394	0.0307244	0.0805702	0.0506927	0.763693	0.105337	0.376684	0.181208	0.196257	0.00966318	0.0994827	0.0189634	0.00265658	0.00274459	12.9942	4.15414	0.0143309	0.0216554	0.0138355	0.662302	0.147423	0.229885	0.0105907	0.70701	26.6667
CS1767B	24	M	-1.47	-1.56	-2.09	0.00985892	26.3797	12.6614	292.312	219.141	326.795	0.195479	0.0216889	0.356161	3.03095	0.803292	0.0354333	0.0629424	0.36678	0.00391167	0.0101928	0.048365	0.0198332	0	0.10042	0.011585	0.0159243	0.0127214	0.320586	0.0620054	0.0988401	0.0114392	0.0464136	0.00962398	0.036501	0.00390011	0.00360527	0	3.2444	1.35016	0	0.0109544	0.005648	0.753726	0.10706	0.911496	0.0165854	0.730185	13.4685
CS1551R	24	M	-2.31	0.22	-1.6	0.0547163	13.4317	2.63566	176.067	126.299	175.14	0.0845721	0.0166044	0.441231	1.8724	0.461148	0.0503777	0.0643981	2.84338	0.0154405	0.0145031	0.0385032	0.0319723	0.0130516	0.0216074	0.0242427	0.0518976	0.0104139	0.679392	0.0529235	0.217778	0.123817	0.177382	0.00649013	0.0905017	0.0049105	0.00185055	0.0106543	9.10108	2.1917	0.089136	0.0152795	0.013048	0.761549	0.123445	0.832528	0.0190306	0.945566	21.3321
CS0711A	12	M	-0.77	-0.48	-0.9	0	18.8264	0.683456	176.793	91.0886	205.589	0.165632	0.0292376	0.310798	1.93848	0.527308	0.0207806	0.104795	0.170497	0.00348648	0.009347	0.0459244	0.0322407	0.00652351	0.211379	0.0205251	0.095464	0.0485007	0.665679	0.0970858	0.144163	0.115181	0.159965	0.00806828	0.112907	0.0292089	0.00724741	0.00987555	8.15489	2.54357	0.00460852	0.0417691	0.0214976	1.40697	0.149146	0.805059	0.00971386	0.875205	13.7828
CS1513F	12	M	-1.96	-2.15	-3.12	0.0303606	11.8937	2.63019	145.229	58.7784	178.584	0.0729225	0.024199	0.523649	1.48722	0.239304	0.0394238	0.0765144	0.450553	0.0150072	0.00424253	0.0540229	0.0249101	0.00308305	0.0392857	0.0464261	0.0301359	0.0198381	0.682899	0.0709846	0.162456	0.118582	0.185275	0.00912457	0.0880317	0.0457608	0	0.00317588	11.3138	1.2703	0.00850892	0.0538531	0.0362065	1.1201	0.14053	0.70669	0.0088656	0.757091	19.6648
CS0400O	12	F	-2.5	0.63	-1.35	0.0940464	10.9656	7.8986	110.409	76.8532	124.458	0.0374628	0.0250948	0.463617	1.79395	0.177925	0.0323376	0.057811	0.530984	0.0629854	0.00477928	0.0284689	0.0327677	0.00150667	0.0430336	0.00809554	0.00853036	0.0142284	0.380916	0.0574845	0.0706376	0.065407	0.100287	0.00486553	0.0453315	0.00287915	0.00143862	0.00275926	5.11359	0.475823	0.00173972	0.00964455	0.005492	0.463532	0.100272	0.188033	0.0100512	0.375523	8.54347
CS0334O	12	F	0.01	0.6	0.38	0.0133598	11.2255	0.730926	136.65	15.0194	182.1	0.051408	0.00640476	0.449699	0.0713842	0.0628097	0.0178749	0.0506054	0.000109105	0	0.00464938	0.0468012	0.0029087	0	0	0	0	0	0	0.000925499	0	0.00100827	0	0.0066157	0.00134255	0	0	0	0.00116244	0	0	0	0	0.00200908	0	0.00112886	0	0.00168859	0
CS0468I	12	F	-0.08	0.2	0.05	0.0719452	11.6054	4.42374	127.533	102.737	152.273	0.0519737	0.023142	0.504936	1.24578	0.29197	0.0381992	0.0449432	2.02904	0.0329516	0.018524	0.0430485	0.0417118	0.00380174	0.191415	0.0408336	0.0568889	0.0223702	0.75103	0.0599545	0.188664	0.10896	0.195922	0.00832864	0.0830537	0.0130118	0.00322835	0.00401149	17.7805	2.1722	0.0166538	0.0254176	0.0201509	0.936382	0.100588	0.264838	0.00796351	0.73307	28.3355
CS1424D	24	F	-0.65	-0.07	-0.57	0.0612244	16.6632	2.07904	104.929	143.876	114.546	0.0683302	0.032519	0.434984	0.848536	1.26036	0.0342605	0.0616338	1.17786	0.00788875	0.0712477	0.0462659	0.102644	0	0.120172	0.0307065	0.0946459	0.0595943	0.893736	0.0630993	0.353087	0.194908	0.252833	0.00747402	0.0662445	0.0192345	0.003143	0.00408702	8.8783	2.34547	0.02643	0.0169069	0.0305839	1.11472	0.215697	0.272468	0.0101253	0.705687	36.2504
CS1151D	24	M	-1.19	-0.96	-1.5	0.0605966	10.6849	3.31958	114.142	108.441	161.649	0.0720738	0.0114741	0.438288	1.71841	0.634954	0.0152129	0.0147517	0.75476	0.0201572	0.0258484	0.00783856	0.0525639	0.00100864	0.0712309	0.00841571	0.0372419	0.0521842	0.28865	0.0218795	0.190938	0.105137	0.0806708	0.00126283	0.0240273	0.0155761	0.00258459	0	2.64288	1.2224	0.0352494	0.00908128	0.0097033	0.704064	0.156171	0.226201	0.00593122	0.523136	23.7651
CS0760U	24	F	-2.02	-0.89	-2.07	0.0223512	9.08525	1.49623	110.486	64.9446	143.234	0.0338314	0.0127772	0.193555	0.868365	0.20776	0.0024994	0.0104872	0.353086	0.0147311	0.00525539	0.0051842	0.0234876	0.00379777	0.16068	0.0467995	0.159952	0.0679204	0.784381	0.0987984	0.403406	0.141501	0.182351	0	0.0773708	0.0222285	0.00332237	0.00383502	14.1897	4.33428	0.00301962	0.0115635	0.0210602	0.808909	0.185248	0.263215	0.00800945	0.685399	37.1379
CS0308W	24	F	-2.33	-0.71	-2.18	0.055641	14.3898	5.65749	118.634	92.0084	141.223	0.0528878	0.0319567	0.452018	2.14514	0.398838	0.0384778	0.0496716	0.841045	0.0333727	0.0233129	0.0452858	0.0568907	0.00645551	0.00805989	0.013424	0.0152096	0.0150127	0.472905	0.0403584	0.0910768	0.0793633	0.120035	0.00670474	0.0740191	0.0160948	0.00138307	0.00165691	6.92533	0.777032	0.0477325	0.0282384	0.0184411	1.00215	0.129127	0.23337	0.0123209	0.544249	17.9063
CS1746X	24	F	-1.27	-1.04	-1.61	0.00850731	16.349	2.63471	151.064	146.955	143.086	0.144484	0.0458801	0.300062	2.5908	0.742348	0.0224228	0.0343028	0.269764	0	0.0122297	0.0241444	0.0353164	0.00363084	0.14525	0.0194143	0.00604663	0.00899318	0.6068	0.00757284	0.152012	0.111297	0.130602	0.00883923	0.0357256	0.00339383	0.00282845	0	2.54139	0.767833	0.00614271	0.00563506	0.00625528	0.899051	0.255324	0.232343	0.00730413	0.705996	16.2123
CS1796D	24	M	-1.16	-1.87	-2.08	0.0503782	16.8256	3.95478	127.462	109.849	133.507	0.0470516	0.0435838	0.426781	1.04819	0.429459	0.0302206	0.0373898	1.08819	0.032474	0.017714	0.0377324	0.0319201	0.00193899	0.301981	0.0286659	0.0287602	0.00858641	0.335105	0.0327174	0.0623132	0.0494786	0.106734	0.00559725	0.0618485	0.015612	0.0021541	0.00199313	5.28685	0.811465	0.00130978	0.0145377	0.0200401	0.872649	0.0896187	0.247378	0.0112937	0.580034	13.5271
CS1269B	12	M	-1.1	0.57	-0.38	0	43.004	12.5509	291.009	190.657	290.571	0.227698	0.0171381	0.369595	4.02068	0.670412	0.0377866	0.0993806	1.15663	0.0258604	0.010582	0.0394279	0.0526507	0	0.441563	0.0529286	0.12385	0.0241938	0.738425	0.159451	0.148562	0.0607455	0.176137	0.0179192	0.241603	0.0343444	0.00480279	0.00789806	8.67648	2.05198	0.102353	0.0674423	0.0492363	1.66927	0.121321	1.07507	0	0.958034	15.5703
CS0517A	12	M	-0.91	1.72	0.47	0	19.7213	2.98349	230.5	123.097	301.343	0.176888	0.0155097	0.26867	1.97245	0.614059	0.0238399	0.0383591	0.200038	0.00763054	0.0165067	0.02029	0.0122818	0.00491677	0.10841	0.0203596	0.029708	0.0261786	0.402578	0.0320896	0.0583347	0.0573136	0.0797729	0.00596925	0.0444613	0.019072	0.00565638	0.0034808	5.31501	1.37304	0.00999376	0.0129284	0.00379144	0.86492	0.0947375	0.259813	0.00481363	0.621494	9.42083
CS0499I	12	M	0.11	-1.79	-1.37	0.0120269	25.0801	3.06638	207.76	178.587	201.814	0.183757	0.0319375	0.309652	2.04751	0.653889	0.0208676	0.0600805	0.155605	0.0155508	0.00623951	0.0234091	0.0182646	0.0041366	0.0959691	0.0221598	0.0667104	0.0529574	0.648621	0.103442	0.0933611	0.136492	0.173742	0.0173778	0.0767856	0.0152142	0.00415036	0.00386682	6.12311	1.42616	0.00427374	0.0311417	0.0133887	1.32586	0.153013	0.970472	0.00477611	0.888334	13.5306
CS1192Z	24	F	-2.01	0.33	-1.33	0.0778764	49.1351	17.6133	489.909	389.303	472.673	0.311365	0.0381669	0.523954	9.52213	1.68136	0.0375789	0.104107	0.855336	0.0318987	0.0376645	0.0539577	0.0805188	0.00405908	0.161875	0.0441049	0.0528512	0.0312656	1.49652	0.0618095	0.2571	0.106462	0.343379	0.0339148	0.0962424	0.0442655	0.0047104	0.008891	12.3136	2.24274	0.0278015	0.0398386	0.0309503	2.55263	0.211908	1.31523	0.0188179	1.37385	20.0258
CS1842L	24	M	-0.37	0.26	-0.17	0.415616	32.9139	29.1809	312.262	322.886	289.093	0.252724	0.0502011	0.417717	3.74997	1.00217	0.01347	0.0271278	0.404904	0.0532813	0.00736263	0.0128955	0.0145611	0.00648906	0.0122675	0.0323005	0.00767879	0.0125248	0.518182	0.0203186	0.0515345	0.0406062	0.0527926	0.0391914	0.0262053	0.00377991	0	0.00760299	2.74661	0.519281	0.00272257	0.00313497	0.00350142	0.482874	0.248123	0.106704	0.00444692	0.441071	8.37527
CS1739L	24	M	0.22	-0.54	-0.22	0.258328	17.9533	9.49865	122.779	97.6037	132.54	0.0854505	0.0222818	0.510728	1.27223	0.286807	0.0397787	0.0570695	0.983322	0.0327457	0.0199931	0.0387375	0.0424107	0.00372551	0.254856	0.0308692	0.0206011	0.0186051	0.316598	0.0314367	0.101338	0.0824389	0.0713551	0.0031616	0.0422517	0.00814667	0.00633043	0.00758014	3.5563	0.761893	0.0303473	0.0285335	0.0163044	0.930834	0.130772	0.196892	0.0057556	0.460326	11.4914
CS0763E	24	F	-1.72	-0.69	-1.74	0.17976	24.3227	14.5351	209.757	194.264	198.939	0.0682176	0.0308615	0.349513	1.89401	0.904205	0.0307044	0.0631369	0.523124	0.0259687	0.0228358	0.0473107	0.0393799	0	0.0186752	0.0246341	0.0134967	0.0166905	0.417513	0.0431566	0.0948828	0.0547775	0.0392579	0.0178361	0.0943873	0.00756386	0.00233599	0.00217996	4.65321	0.782514	0.00821863	0	0.00403828	0.617035	0.117367	0.515008	0.0140267	0.618184	11.7663
CS1433N	24	M	-0.73	0.29	-0.42	0	9.91399	0.553559	94.4939	59.6791	96.6192	0.174781	0.018444	0.17636	1.55878	0.356762	0.0317013	0.0522079	0.24081	0.00256356	0.00298831	0.02027	0.030467	0.00181821	0.00217365	0.019065	0.0551543	0.0112213	0.576925	0.0279257	0.237779	0.10913	0.176063	0	0.0341209	0.0201025	0.00305325	0.00435975	4.49109	1.48691	0.0115553	0.0190124	0.0189115	1.11271	0.212544	0.405208	0.0268433	0.911015	20.9053
CS1563L	12	F	-0.25	-0.72	-0.76	0.0136634	48.73	2.15108	242.244	168.424	190.854	0.328913	0.03127	0.317152	4.68931	0.86421	0.0521219	0.125156	0.946788	0.0288627	0.0101612	0.0290581	0.0424964	0.00972443	0.0335048	0.0576243	0.0308769	0.032679	0.801284	0.0848532	0.141423	0.0757427	0.150546	0.0274994	0.0933879	0.0958055	0	0	6.71893	2.09802	0.108838	0.20718	0.100935	3.10576	0.107814	0.42433	0.00639219	1.26432	18.9506
CS0206O	12	F	1.12	0.19	0.93	0.0306386	16.0039	2.00757	135.426	90.5352	166.169	0.0662727	0.0124492	0.566887	2.9747	0.288068	0.042194	0.0848842	4.81119	0.0326984	0.0196911	0.0543558	0.0916255	0.00962644	0.0524179	0.0800945	0.119423	0.0705099	1.29378	0.132532	0.405896	0.226722	0.270848	0.00951301	0.187227	0.140113	0.014955	0.0149733	36.8052	6.83634	0.223407	0.101637	0.0569809	2.01016	0.108359	0.334697	0.00104492	0.87574	38.7525
CS0393E	12	F	0.76	-0.16	0.41	0.00232975	8.87288	0.694246	84.0269	60.3897	90.0035	0.0621201	0.0118366	0.113536	0.938679	0.227923	0.00813099	0.00832019	0.0871515	0.00936523	0.00446899	0.00433097	0.0271618	0.0057916	0.0126585	0.0420813	0.0517293	0.0319032	0.617251	0.0518662	0.163737	0.105885	0.132567	0	0.0322999	0.042099	0.00390123	0.00535601	6.39754	1.31696	0	0.0290465	0.0171736	0.76725	0.174509	0.179827	0.00608326	0.469648	11.1204
CS0386S	12	M	-2.77	-1.87	-3.32	0.112706	18.3524	9.64514	159.513	130.27	153.168	0.0652354	0.0442265	0.503681	3.39194	0.416265	0.0497117	0.0667814	6.90622	0.0567348	0.0228252	0.0501911	0.0478495	0.00931909	0.0457337	0.0540248	0.105747	0.0654552	1.13298	0.0939298	0.369762	0.16728	0.24955	0.0110661	0.123022	0.0564933	0.0158612	0.00837602	30.4048	4.34076	0.221113	0.0596226	0.0461232	1.49994	0.121206	0.414659	0.0168329	0.985543	44.859
CS0942U	12	F	1.01	-1.83	-0.81	0.0954403	14.7588	9.30174	124.924	111.325	106.075	0.0564812	0.0443501	0.201097	2.23911	0.381802	0.0151184	0.0225415	1.62277	0.0708017	0.0094014	0.0214833	0.0483848	0.0161917	0.0166953	0.0312293	0.00144345	0.00420685	0.61169	0.0173114	0.0344575	0.0322274	0.124924	0.00139913	0.0277655	0.0317178	0.00518824	0.00615686	12.3102	0.368539	0.00726131	0.0732936	0.0423329	1.6148	0.156353	0.395132	0.012483	0.772593	56.4705
CS1533X	24	F	1.94	0.82	1.89	0.00706343	29.2256	3.20806	243.25	245.898	190.993	0.54007	0.0244361	0.502744	9.04289	1.57171	0.0853881	0.170427	0.395443	0.0201049	0.0325801	0.02767	0.0428847	0.00966241	0.00392589	0.0504406	0.0769108	0.0986691	3.24117	0.0787337	0.263102	0.327905	0.925896	0.015036	0.0812838	0.00820346	0.0107593	0.00489664	20.1893	1.38905	0.00510013	0.0143493	0.031825	1.55569	0.338035	0.269966	0	1.46383	20.5431
CS1175R	24	F	-0.8	0	-0.64	0.0817145	15.6102	4.77869	163.747	82.0468	213.652	0.0920542	0.023956	0.8304	2.85007	0.231028	0.052545	0.0792785	2.37585	0.0340588	0.0204715	0.0619346	0.0584903	0.00718139	0.0458515	0.0185405	0.0289107	0.0282625	0.753253	0.0554112	0.14358	0.10563	0.174646	0.0117785	0.0704444	0.0195058	0.00357117	0.0103741	15.7109	1.38711	0.0632007	0.0363191	0.0221876	1.20597	0.119404	0.312788	0.0149171	0.694541	41.0631
CS1310B	24	M	0.7	-0.07	0.43	0.136886	43.8601	11.841	174.624	153.033	164.783	0.109148	0.0295122	0.441624	3.40776	0.863035	0.0462894	0.0581709	5.41162	0.032061	0.0384917	0.0436983	0.109382	0	0.0405141	0.0570011	0.0273449	0.0255811	0.809236	0.0857377	0.131913	0.104543	0.186022	0.0159141	0.157188	0.0468428	0.00237666	0.0100485	9.50239	1.05647	0.264139	0.0612674	0.0338937	1.65398	0.138322	0.694418	0.0363038	0.875884	20.2514
CS1542H	24	F	-1.29	-1.34	-1.86	0.0736247	19.2608	4.86513	206.685	99.4994	285.031	0.105509	0.0167529	0.530887	1.29189	0.385078	0.0272667	0.061504	0.978553	0.016416	0.00861155	0.0552655	0.0301152	0.00477541	0.0799296	0.0143725	0.0134435	0.00494201	0.343844	0.013729	0.0562956	0.0200971	0.0724674	0.0056366	0.0323966	0.00823165	0.00455319	0.00257888	3.92739	0.656057	0.0137304	0.0318182	0.0261229	1.22943	0.10805	0.621051	0.00162399	0.669025	14.7097
CS0895A	24	M	-1.99	0.26	-1.33	0.0829589	16.0101	3.53337	154.203	96.1278	199.348	0.0763003	0.0316615	0.61944	1.09411	0.31551	0.0445594	0.0679059	0.985957	0.0151109	0.015498	0.0560815	0.0497241	0.0140961	0.0141375	0.0179858	0.00604837	0.00852021	0.383673	0.0126636	0.036001	0.0308708	0.111812	0.0137607	0.030978	0.0048973	0.0109726	0.0048447	6.4092	0.436149	0.0106723	0.0314352	0.02336	1.19541	0.148894	0.321826	0.0171908	0.77924	37.4182
CS0672E	12	M	-0.07	-1.83	-1.5	0.0152043	8.06041	0.627138	72.956	40.237	102.48	0.0463283	0.00710873	0.420967	0.314186	0.0924	0.0266446	0.0583807	0.212915	0.0079642	0.00932203	0.0258345	0.0262508	0.00845797	0.0353119	0.0166464	0.0206469	0.013281	0.476876	0.0222792	0.0984322	0.0677468	0.152235	0.00597874	0.0247573	0.0349353	0.00528794	0.00344415	8.58224	0.789202	0.00829722	0.0539858	0.0226558	1.12442	0.0959562	0.184318	0.00411263	0.429788	22.1944
CS1239N	12	F	-1.19	-2.22	-2.7	0.118439	39.7757	8.7353	273.833	223.786	260.651	0.236536	0.0510911	0.287545	2.64569	1.09061	0.0222513	0.0745258	0.241936	0.019925	0.0205258	0.0392707	0.0835979	0	0	0.0309368	0.0520277	0.0284204	0.712467	0.107966	0.275898	0.165171	0.122934	0.0150375	0.0732518	0.107679	0	0	9.73925	3.26512	0.00495636	0.0316458	0.0558108	1.83044	0.165885	0.39298	0.0204025	1.11827	15.461
CS1134V	12	F	-0.06	-1.8	-1.56	0.121007	15.9669	9.17843	147.18	146.589	125.989	0.0556158	0.026392	0.390466	2.07894	0.568416	0.0283147	0.0476572	1.04503	0.056727	0.0278573	0.0391781	0.0636913	0.00827638	0.116355	0.0144573	0.0227204	0.0273493	0.555383	0.0893355	0.130009	0.0822259	0.16249	0.00513228	0.0909061	0.0214428	0.00882905	0.00182396	8.0706	1.18037	0.00943954	0.0249804	0.0119921	0.828059	0.0876503	0.163194	0.00260274	0.493513	10.0239
CS0587Y	12	M	-0.84	0.74	-0.08	0.0266761	10.1359	1.76026	104.104	60.713	132.209	0.0498421	0.0221058	0.547119	0.646329	0.174477	0.0529593	0.0930279	0.516584	0.00877377	0.0168963	0.0919992	0.0347041	0	0.00296506	0.0218561	0.0414753	0.0178667	0.468754	0.0311026	0.142299	0.065287	0.126635	0.0140496	0.0429023	0.0160059	0.00275466	0.0014177	9.52457	1.06398	0.0102369	0.0320896	0.0163533	0.979816	0.114772	0.578185	0.0017371	0.590057	23.4916
CS0434Y	12	F	1.56	-0.56	0.71	0.10593	23.7176	9.12728	164.059	127.35	169.087	0.100676	0.0304402	0.453419	1.86203	0.486058	0.0316866	0.0741247	0.553532	0.0459485	0.0238837	0.042041	0.0518883	0.00251615	0.0245238	0.0455969	0.0694962	0.0391259	0.574478	0.0777098	0.216495	0.122366	0.14733	0.0144691	0.0659835	0.0318902	0.00321327	0.00358616	8.3992	1.9826	0.00195541	0.059979	0.0298534	1.66049	0.151422	0.494725	0.0124717	0.61544	15.1238
CS1654L	24	F	0.09	1.02	0.57	0.0547693	56.2466	7.0297	246.702	234.95	216.798	0.076529	0.0108378	0.221363	1.22228	0.232874	0.021005	0.0366751	0.813425	0.0287839	0.0110091	0.0265209	0.0568085	0.0473829	0.0249443	0.142327	0.0502349	0.0567053	4.67543	0.0336054	0.214467	0.265033	1.10241	0.0105223	0.0919327	0.11679	0.013091	0.0340375	36.8076	1.37147	0.0498251	0.0252844	0.0337667	1.97404	0.22193	0.447628	0.00846288	1.39732	24.028
CS0936U	24	F	-0.46	-0.49	-0.7	0.0579749	24.6805	4.56761	133.553	97.6229	143.821	0.0733574	0.0384924	0.354996	1.60728	0.333309	0.0370707	0.0499784	3.33175	0.00728016	0.0271574	0.0377078	0.0761683	0.0550466	0.0119746	0.0865545	0.036784	0.0435731	1.93933	0.0376904	0.123307	0.135492	0.33532	0.0132566	0.0840253	0.103464	0.0359877	0.0471517	48.3284	1.41223	0.146526	0.0453516	0.0260767	1.30528	0.151157	0.377515	0.0267862	0.693446	40.5649
CS1280P	24	F	-0.38	-0.96	-0.94	0.065372	31.2694	9.8048	224.804	268.012	171.944	0.210905	0.0386297	0.287315	7.19344	1.34146	0.0263705	0.0844289	1.67559	0.0178609	0.0449267	0.0349702	0.054586	0.0278529	0.0452607	0.072281	0.0718571	0.0979194	2.33732	0.0763389	0.269542	0.299971	0.544147	0.017828	0.079849	0.0505029	0.00767168	0.028915	29.4878	2.43602	0.0982026	0.0194529	0.014988	0.873953	0.181622	0.256243	0.00308446	0.834057	12.9914
CS0010W	24	M	-0.32	-1.87	-1.48	0.0494078	20.8556	2.80806	163.878	88.5824	202.905	0.0679114	0.0224362	0.450848	1.32099	0.233864	0.0375149	0.0506932	0.51659	0.0173211	0.0157191	0.0466865	0.0553461	0.0853108	0	0.0779065	0.0509525	0.0360665	1.76688	0.0338348	0.170445	0.131168	0.393515	0.0198887	0.0604733	0.0545048	0.0034768	0.0166322	34.2897	1.10209	0.00667703	0.0787896	0.0438969	1.89136	0.176805	0.375145	0.0094669	0.812348	37.6102
CS0392S	24	M	-0.26	0.29	-0.07	0.0515531	72.7871	7.82844	498.098	439.32	457.831	0.118514	0.0192045	0.316798	1.47177	0.379574	0.038975	0.0705649	0.28783	0.0183031	0.0117804	0.1127	0.0510354	0.0191094	0	0.0383462	0.0490324	0.038282	1.96492	0.061393	0.144195	0.15211	0.384809	0.0389841	0.0680119	0.0159703	0.00656043	0.00626776	9.64614	1.44542	0	0.00593239	0.00602148	0.932513	0.0982327	0.164451	0	0.477834	9.59929
CS1426B	24	F	0.28	-0.44	-0.11	0.109321	11.3468	8.68059	148.96	144.358	123.547	0.0718778	0.0420577	0.418592	2.88661	0.612086	0.0393923	0.0550974	1.44355	0.0578668	0.0355274	0.0292328	0.0872633	0.0291566	0.0154588	0.0925739	0.0651275	0.0527024	9.72769	0.075885	0.352488	0.299371	0.863352	0.0136424	0.103265	0.0242599	0.0330876	0.028529	56.9157	2.18722	0.0164315	0.0196606	0.0209335	1.42839	0.250805	0.499598	0.0126078	1.12297	61.0398
CS0349S	12	M	-0.99	-0.29	-0.89	0.00681626	8.05356	0.793048	75.8191	45.4736	84.6338	0.118939	0.0126194	0.156409	0.940229	0.219304	0.0212486	0.0313124	0.214034	0.00852357	0.00514517	0.00546557	0.00499294	0.00296057	0.00166613	0.0175212	0.0157266	0.0118611	0.35624	0.0187942	0.104759	0.0352601	0.116232	0.00154078	0.0646532	0.00503571	0	0	2.83889	0.731337	0.0126109	0.00981395	0.00727944	0.740113	0.0876769	0.252149	0.0031238	0.573029	12.8693
CS2016S	12	F	0.46	1.41	1.24	0.0152959	26.0331	4.02977	221.303	122.396	230.383	0.153712	0.0287582	0.3202	2.71762	0.678396	0.0376194	0.0725333	0.922895	0.0119349	0.00820684	0.0479848	0.014876	0.00539802	0.0198991	0.0468156	0.0405237	0.010339	0.681894	0.060003	0.0800443	0.0738704	0.175085	0.0038178	0.078992	0.0312395	0.00727277	0.00403634	9.47344	1.7923	0.18614	0.0367411	0.0233095	1.37782	0.115994	1.29094	0	0.907032	15.9321
CS1625J	24	M	-1.61	-2.56	-2.87	0.0847241	20.6534	8.11442	149.806	178.444	132.209	0.0288407	0.0246411	0.28552	1.16846	0.842026	0.0154079	0.0276086	1.18004	0.0310229	0.0429973	0.0547379	0.0516244	0.0107872	0.156451	0.0608236	0.0551023	0.0998681	0.956255	0.0262224	0.0996649	0.118521	0.222608	0.00653659	0.0691045	0.0201073	0.00926161	0.00499753	31.6716	1.0419	0.0034269	0.0193266	0.0143518	0.681924	0.129023	0.236859	0.0186921	0.628486	18.1969
CS0969S	24	F	-0.77	-0.78	-1.11	0.169917	37.6808	10.3891	278.866	290.815	283.617	0.183772	0.0583158	0.751619	6.02258	1.74838	0.0665202	0.0805046	6.38144	0.0844441	0.0707817	0.0502887	0.0827187	0.0617247	0.00594683	0.125892	0.128659	0.124133	7.09496	0.136797	0.466954	0.342922	0.980789	0.0349436	0.191448	0.0564432	0.0306972	0.0279467	65.2866	2.96714	0.137006	0.0419772	0.0382959	1.40182	0.199355	0.309175	0.0127016	0.993779	32.7093
CS0566U	24	M	-1.95	-0.54	-1.77	0.0196433	41.3459	4.89446	349.483	281.166	221.251	0.414755	0.090403	0.410428	8.58541	1.49611	0.0477744	0.0768846	0.711819	0.0192564	0.0257044	0.0550981	0.0355876	0.0200206	0.0578632	0.0894693	0.0211761	0.0300305	2.30376	0.0273945	0.104935	0.128648	0.654205	0.0250736	0.0719316	0.0251166	0.00820552	0.01796	24.5349	1.93198	0.0464597	0.0185763	0.0180115	1.24121	0.0984788	0.38294	0.00805754	1.0359	15.8964
CS0527W	24	F	0.17	0.89	0.58	0.0107594	12.5934	1.15697	102.185	71.2112	95.3845	0.0638016	0.00899331	0.169232	0.94878	0.253302	0.0203634	0.028134	0.569317	0.00639559	0.00892025	0.0120075	0.0216517	0.0153802	0.0897221	0.0620622	0.0603099	0.0241927	1.81799	0.0274278	0.225015	0.170007	0.461545	0.00156649	0.0473317	0.0349136	0.0163468	0.0262208	35.7759	1.90923	0.0246888	0.0271691	0.02443	1.18817	0.129265	0.403558	0.0189907	0.84315	46.2606
CS0175Q	12	F	-0.09	-0.13	-0.19	0.0413927	15.1332	4.05997	130.312	79.4103	146.102	0.0758074	0.0165086	0.48886	1.48816	0.265723	0.0391757	0.0801704	2.85271	0.0192663	0.0142395	0.06605	0.0383589	0.00497833	0.0048472	0.0368776	0.0140519	0.0153244	0.689991	0.0256626	0.115937	0.066581	0.175068	0.0109213	0.0591075	0.0257753	0.00214386	0	15.6307	0.985491	0.0879246	0.0257003	0.0139985	0.998739	0.111032	0.256341	0.0128438	0.704977	23.5265
CS1480J	24	F	-2.29	0.35	-1.5	0.0776018	16.9595	7.18048	117.1	118.129	91.4556	0.0446419	0.0175962	0.388519	2.05479	0.398589	0.0254731	0.0310887	3.79357	0.00870085	0.0168858	0.0145209	0.0410995	0.0200608	0.0306452	0.0326169	0.0045885	0.00720516	1.05468	0.00977857	0.0834381	0.0732026	0.285094	0.00322661	0.0240745	0.0544578	0.00726766	0.00665434	25.7881	0.604098	0.0585253	0.0213401	0.0219759	0.74933	0.111701	0.285343	0.0131662	0.58847	20.9943
CS1015F	24	M	-1.53	-1.41	-2.02	0.0552944	18.9734	8.65781	176.995	155.168	221.328	0.239244	0.0616263	0.564188	2.48091	0.849318	0.0799219	0.0677118	0.390177	0.00635096	0.041631	0.0143904	0.0755209	0.0780794	0	0.102363	0.0834823	0.0790488	4.99572	0.0837696	0.523747	0.461583	1.26812	0.014137	0.0924839	0.0109155	0.01817	0.0160773	23.144	1.66659	0.0414228	0.0530987	0.0192103	1.89182	0.334493	0.343117	0.0115859	0.820351	55.8449
CS0282M	24	F	-1.82	1.44	-0.59	0.271707	24.3284	14.0661	224.441	235.796	165.719	0.0726387	0.0587936	0.705858	6.2035	1.12149	0.0661515	0.0971817	2.29802	0.0938397	0.0298705	0.0492376	0.115955	0.023957	0.00136782	0.0667416	0.076109	0.0933031	5.11051	0.143978	0.464858	0.360929	0.478054	0.0106535	0.168101	0.0046277	0.00748487	0.0133794	37.2451	2.52019	0.0412511	0.00415059	0.0066565	0.611223	0.266204	0.215944	0.0159703	0.781485	25.8142
CS2021G	24	F	-1.1	-0.51	-1.18	0.100828	18.7005	7.96566	141.373	121.425	109.504	0.0596027	0.0228966	0.260927	2.72593	0.35202	0.0289645	0.045122	2.91674	0.0590543	0.0235514	0.0339828	0.0594881	0.0124552	0.00636404	0.0624834	0.076131	0.0756475	3.46034	0.0742712	0.251126	0.201354	0.498451	0.00869418	0.0874587	0.0492004	0.0218019	0.0137601	44.0999	2.36846	0.0080603	0.0182209	0.031726	1.05452	0.140854	0.432313	0.0130978	0.80292	40.2469
CS0607O	24	F	-0.83	0.33	-0.48	0.0027077	15.6726	2.01729	126.065	87.0518	121.121	0.0314669	0.00599913	0.168778	0.71259	0.0574348	0.0262228	0.0367567	0.707951	0.0201182	0.00379174	0.0237934	0.0283088	0.0272172	0.0242649	0.0567985	0.0168021	0.0229353	2.73334	0.0255273	0.210727	0.232229	0.666728	0.0089376	0.105711	0.0411008	0.016176	0.00699803	32.9609	1.03343	0.0408973	0.0183367	0.0165324	0.911646	0.252413	0.305298	0.00942572	0.719026	16.7599
CS0867K	24	M	0.81	0.19	0.67	0.0512338	14.1467	2.31455	140.15	105.522	169.205	0.0725362	0.01669	0.293195	1.44422	0.374646	0.0155038	0.0211067	0.960908	0.0111781	0.0179317	0.0354818	0.0412026	0.0708622	0.0312244	0.0377431	0.0200738	0.0346213	1.02737	0.0118098	0.0891979	0.0693007	0.214317	0.0051229	0.0502997	0.02528	0.0184625	0.0189418	35.9409	1.26693	0.00612455	0.0214691	0.0140752	0.846327	0.099736	0.173832	0.00569497	0.633803	34.2349
CS0893C	24	M	-0.35	0.29	-0.15	0.151279	21.1236	6.50051	170.558	148.464	145.021	0.064689	0.0101489	0.311371	2.83825	0.283577	0.0172716	0.0329685	2.76949	0.0259206	0.0134563	0.0282086	0.0241104	0.011642	0.0373437	0.0222008	0.0621063	0.0348206	0.507731	0.0457211	0.107384	0.0641522	0.125669	0.0378003	0.0532872	0.0165571	0.00420113	0.00458173	14.9953	1.48701	0.0224849	0.0041288	0.00387305	0.359043	0.043627	0.0433754	0.00167352	0.231753	4.26149
CS1890T	24	M	-4	-2.39	-4.26	0.138797	35.6705	11.7561	200.319	270.639	170.8	0.182453	0.115289	0.531012	4.04933	2.47914	0.0732903	0.0700994	2.923	0.108815	0.081712	0.0416628	0.183045	0.0384158	0.204346	0.10605	0.127216	0.12213	7.64213	0.125159	0.576685	0.468926	0.800384	0.0308523	0.107299	0.0587822	0.0246004	0.00829949	52.9939	3.87696	0.0222719	0.0227197	0.0132268	1.05911	0.302617	0.349454	0.0246915	0.929809	60
CS1045T	24	F	-0.03	-0.22	-0.21	0.0999594	23.1272	15.8231	145.824	164.769	106.846	0.0533437	0.0484201	0.265535	5.2124	0.600213	0.0150622	0.0390671	1.57194	0.12177	0.0178788	0.0187553	0.0365359	0.0209432	0.0123692	0.0335016	0.0332392	0.0421234	5.6581	0.0856723	0.208707	0.197035	0.689723	0.00666626	0.076321	0.0179481	0.0103742	0.0138229	40.5503	1.27478	0	0.0124788	0.00889332	0.687215	0.147915	0.240886	0.0111314	0.661029	31.5347
CS1481V	12	M	-0.54	-0.13	-0.47	0.0192738	7.19416	2.083	72.724	39.014	92.6437	0.0431389	0.00503193	0.312645	0.599661	0.087902	0.0190337	0.0371772	0.378125	0.01866	0.00698236	0.0316746	0.0190534	0.00141269	0.0141434	0.0113987	0.0283198	0.0150368	0.538007	0.0556142	0.240446	0.0987989	0.167021	0.00253751	0.0438033	0.0153808	0.00141254	0.00514368	7.82683	2.37024	0.0378576	0.0138825	0.00902119	0.502666	0.103684	0.173552	0.00328535	0.463049	18.114
CS0005I	12	M	1.82	-0.73	0.78	0.0566326	44.0596	9.56589	350.259	233.139	229.28	0.678546	0.0532882	0.476568	8.35986	1.73283	0.0618803	0.201867	0.455677	0.00812743	0.0324024	0.0733486	0.090787	0.00644562	0	0.0286288	0.0132795	0	0.787157	0.0252454	0.0441222	0.0248292	0.0619208	0.074731	0.0305695	0.00683235	0.0122939	0.00266226	4.33962	0.688812	0	0.00960051	0.0212377	1.94958	0.182789	0.290143	0.00956896	1.27144	17.1236
CS1113R	12	M	-1.55	-0.08	-1.12	0	27.2763	7.24163	272.233	200.195	189.243	0.388629	0.0306203	0.383454	11.2977	0.903755	0.0524798	0.123803	1.00025	0.0910044	0.0253983	0.0286893	0.0765547	0.0199776	0.0133488	0.0397799	0.0340934	0.0547555	1.135	0.172367	0.295308	0.173853	0.138459	0.0487057	0.212011	0.00601215	0.0178274	0.00654397	8.22371	2.18356	0.01252	0.015347	0.00513153	1.7248	0.182354	0.470955	0.0178793	1.33056	24.3319
CS1091D	12	M	-1.73	-1.62	-2.49	0.0254927	11.7917	4.40961	105.836	73.5599	106.417	0.059006	0.0192997	0.262186	1.13134	0.199755	0.0165386	0.0451703	0.67	0.010191	0.0161681	0.0260575	0.0658282	0.00807061	0	0.0402424	0.13803	0.0702162	0.719359	0.131039	0.288126	0.163402	0.162328	0.00185621	0.0852848	0.0533574	0.00342136	0.00396151	17.1423	4.28567	0.0670535	0.0763842	0.0346822	1.68329	0.138991	0.384006	0.0129898	0.699323	32.7183
CS1161Z	12	M	-0.39	-0.77	-0.85	0.0587836	14.7676	6.20477	124.391	143.151	111.808	0.0515925	0.0475875	0.207825	2.0538	0.749955	0.0146675	0.0212388	1.08181	0.0352023	0.0341394	0.0195699	0.0452046	0.00714859	0.0340762	0.0150613	0.0539479	0.0303812	0.460786	0.0741897	0.197453	0.0940291	0.173545	0.00424353	0.053816	0.00952774	0.00387577	0.0011389	8.75839	2.03417	0.00166147	0.025367	0.0136381	0.732121	0.0785723	0.275805	0.00308033	0.518179	10.7974
CS0126W	24	M	-1.77	-1.82	-2.47	0.103462	22.5646	4.60905	183.469	255.473	129.855	0.0737	0.0349852	0.297765	1.72696	2.34907	0.0171629	0.0303532	2.06243	0.0359771	0.065989	0.0382104	0.0614719	0.00301236	0.170716	0.0396517	0.0947018	0.116009	1.19214	0.0618542	0.237071	0.218355	0.29513	0.00841075	0.100682	0.0215651	0.00345788	0	32.5636	2.45844	0.00678933	0.0115226	0.01804	0.76735	0.183216	0.191078	0.00862389	0.763154	12.1051
CS0025A	24	F	-0.85	-1.63	-1.76	0.148648	18.1846	13.2301	150.5	167.139	110.267	0.0550947	0.0323314	0.208384	2.30008	0.602147	0.0158176	0.00789263	2.67084	0.0471325	0.02	0.00994389	0.0571851	0.0187902	0.126863	0.0686437	0.0129755	0.0355013	4.96294	0.0227311	0.135075	0.20297	0.455819	0	0.0629152	0.0369959	0.0150581	0.0111061	34.8259	0.626732	0.0185174	0.0303704	0.0328026	1.17719	0.255992	0.289255	0.0630489	0.817479	65.1075
CS0188W	24	M	-1.5	-0.88	-1.67	0.010098	19.4818	0.485924	123.159	110.437	146.88	0.0271073	0.00996535	0.179851	0.520212	0.140346	0.0197798	0.0365721	0.0981842	0.0120089	0.00510616	0.0181626	0.0164835	0.0263361	0.212252	0.031181	0.0144548	0.0408094	1.27149	0.0373286	0.115836	0.214003	0.411091	0.0107435	0.0290437	0.0194557	0.0048438	0.0035968	10.4925	0.895729	0	0.0106451	0.00767223	0.96417	0.163013	0.250454	0.00804134	0.74998	15.7275
CS0818Q	24	M	-1.17	-1.64	-1.92	0.103627	19.7128	9.40715	148.569	101.97	132.927	0.141728	0.0294423	0.832038	1.85864	0.320153	0.0465552	0.0971403	0.897363	0.0255392	0.0342782	0.0207003	0.0577013	0.0306334	0.0137848	0.0519709	0.0554407	0.0460513	2.5345	0.0568272	0.243675	0.178675	0.46485	0.00762064	0.0393522	0.0291867	0.0122936	0.0162871	29.9143	1.67677	0.00159936	0.0207275	0.0160261	0.81289	0.142493	0.248601	0.00876577	0.648956	31.1276
CS1674D	12	M	-0.81	-0.24	-0.74	0.0474332	8.55809	1.5137	93.4507	62.481	111.228	0.124952	0.0164623	0.315064	1.77029	0.165643	0.0752737	0.0437341	1.15241	0.0233385	0.00702877	0.0281799	0.056676	0.00580714	0.120973	0.0577595	0.0492673	0.0474809	2.75387	0.021469	0.333967	0.256362	0.352033	0.00307946	0.0812547	0.0357516	0.00833587	0.0048181	20.8372	1.57817	0.0269096	0.069066	0.0341747	1.7676	0.241978	0.402288	0.0116349	0.897395	53.6092
CS1234F	12	M	-1.03	-0.74	-1.23	0.251866	22.3575	10.9387	168.366	173.136	139.025	0.168592	0.0363803	0.444149	2.96852	0.553944	0.0790716	0.0535888	0.570207	0.038358	0.022856	0.0333179	0.0547065	0.00783373	0.00447514	0.00986093	0.00318611	0.00433715	0.355952	0.0139159	0.0280998	0.0338789	0.131374	0.0126215	0.0137626	0.00429943	0.00314671	0.00153882	1.88309	0.138736	0.00329157	0.0666368	0.0320414	1.69608	0.272199	0.50589	0.0112175	0.755486	39.4151
CS0216K	12	M	-0.14	-1.06	-0.89	0.0540398	11.432	2.73588	104.851	66.4299	120.993	0.0868501	0.0283369	0.333621	1.31336	0.118492	0.0467046	0.0506879	0.75121	0.0127367	0.0118268	0.0229741	0.0518869	0.0300043	0.0830546	0.0964157	0.0405929	0.037861	1.23356	0.0607996	0.134284	0.120291	0.256418	0.008483	0.0705224	0.0489779	0.00855064	0.0240022	33.5889	1.63326	0.00541081	0.0615039	0.0384483	1.39167	0.130452	0.338398	0.00327487	0.725886	34.438
CS1350L	12	M	-0.86	-1.63	-1.89	0.0351845	13.0004	4.88529	157.721	140.799	160.978	0.239842	0.0271487	0.536185	3.16525	0.63868	0.0774103	0.0928817	0.481007	0.0258619	0.0266114	0.0293366	0.0518228	0	0.0537535	0.0510106	0.136575	0.140881	1.7062	0.176585	0.628484	0.404028	0.426641	0.0101885	0.170296	0.0191379	0.00533725	0.00411101	8.97007	2.56502	0.00514525	0.0106955	0.01436	0.795301	0.387425	0.267579	0.00490243	0.846316	18.5996
CS1157X	24	F	-1.09	-1.11	-1.57	0.062949	16.0215	6.15368	221.908	169.361	284.883	0.127137	0.0236241	0.308149	2.35791	1.04794	0.0289002	0.0273865	1.10138	0.0427065	0.0245629	0.0183817	0.0738287	0.00155552	0.0259632	0.0262238	0.100407	0.0637995	0.736723	0.10027	0.309734	0.186143	0.174932	0.00225897	0.159158	0.0153197	0.00450771	0.0109173	7.71321	2.19402	0.00285013	0.030159	0.0277079	1.10337	0.334823	0.343714	0.0103423	1.16619	20.1713
CS0940W	24	M	-2.08	-3.12	-3.6	0.139683	19.1345	13.3417	192.663	241.044	144.127	0.0435935	0.0605218	0.398679	3.75353	0.787883	0.0259969	0.0406009	2.39161	0.0722646	0.042043	0.0381473	0.0371095	0.0107742	0.00387506	0.067931	0.0895823	0.0974039	4.97899	0.0635999	0.302504	0.318434	0.549029	0.00919987	0.0942078	0.022422	0.0168558	0.0184515	54.1612	1.6971	0.00518505	0.00506294	0.00994495	0.626605	0.262412	0.258017	0.0129333	0.746816	31.279
CS1666F	24	F	0.49	-1.43	-0.6	0.0530955	20.6339	11.2265	311.31	384.981	206.047	0.0815575	0.0955517	0.388359	2.88791	1.22433	0.0272208	0.0495574	3.10783	0.0762631	0.0499544	0.0300513	0.0686415	0.0518086	0	0.0806304	0.270066	0.206589	3.47019	0.157044	0.752506	0.432549	0.907226	0.0150402	0.152007	0.00818543	0.0253285	0.00736829	55.0916	6.48503	0.0112712	0.0148113	0.00534807	0.917084	0.195587	0.381632	0.00959597	1.19266	23.1342
CS1622Z	24	M	0.31	-1.22	-0.57	0.180333	24.9383	7.93552	241.328	306.821	183.127	0.110715	0.0806693	0.782718	3.64473	1.94336	0.0333541	0.078298	5.40681	0.0637746	0.0500736	0.0699831	0.052352	0.0119856	0.00138996	0.0606944	0.110308	0.0946611	3.13258	0.0838844	0.373446	0.259164	0.53264	0.0307592	0.0929859	0.00840744	0.0175898	0.0176476	44.3447	2.62006	0.0021333	0.00353018	0.00769516	0.525124	0.175226	0.259031	0.00745751	0.811609	17.2469
CS0826O	24	F	-0.92	-1.43	-1.66	0.055116	23.7787	12.011	220.131	279.837	162.901	0.0497261	0.0351143	0.272556	1.9682	0.779488	0.0163329	0.0241505	0.93781	0.0415309	0.0244908	0.0368467	0.0661535	0.00452724	0.0723014	0.0766786	0.299904	0.126517	3.15501	0.197577	0.744649	0.48638	0.771266	0.0115857	0.191135	0.0382136	0.012138	0.014929	41.1559	5.0065	0	0.0242177	0.0131693	1.22569	0.334167	0.442506	0.009044	1.0739	21.2906
CS1146P	52	M	-1.57	-0.33	-1.3	0.0642702	15.0347	2.27385	167.577	124.516	159.284	0.574807	0.0139674	2.60609	1.1846	0.371791	0.042664	0.0491101	1.19096	0.0129304	0.0160716	0.0097008	0.0469414	0.0161704	0.146094	0.0367213	0.064356	0.029626	1.28047	0.0305287	0.288709	0.120721	0.245116	0.0014258	0.0402134	0.0374262	0.00350109	0.00363864	26.9078	2.35413	0.0412097	0.0129534	0.00968184	0.803682	0.172564	0.125673	0.00399096	0.549414	20.0191
CS1811L	24	M	1.24	0.89	1.4	0.0524725	17.7375	4.68286	128.98	116.401	123.251	0.0542749	0.035125	0.379059	3.84942	0.392812	0.0461909	0.0794055	3.06491	0.0384707	0.0407771	0.0353974	0.0928665	0.046393	0.006918	0.115147	0.133748	0.127115	10.8109	0.0935395	0.584943	0.391264	0.978697	0.0188444	0.137431	0.113723	0.0438016	0.0383037	59.2356	5.86815	0.0728979	0.0778887	0.0645577	1.73448	0.196206	0.352467	0.00995364	0.862437	52.4671
CS1218J	24	F	-0.59	-0.91	-1.07	0.0299641	14.4331	4.41486	150.52	137.995	131.022	0.0710803	0.0237658	0.298354	1.79304	0.542352	0.0326314	0.0434502	3.20488	0.0266125	0.0359396	0.0228271	0.0564559	0.0797755	0.00744169	0.152363	0.205069	0.166704	3.41633	0.163908	0.503208	0.451571	0.641038	0.0117062	0.291406	0.00791497	0.0125879	0.0102777	39.3563	3.64184	0.0805402	0.0074334	0.00663811	0.563909	0.217404	0.227254	0.00896574	0.502152	15.9919
CS1075H	24	M	-1.91	-0.02	-1.44	0.108717	18.0724	6.20622	130.096	144.644	107.463	0.164286	0.0296544	0.348667	2.56469	0.645054	0.0559255	0.0171794	1.01245	0.0327369	0.0228805	0.00467443	0.0474077	0.0337533	0.0538413	0.0707998	0.0320791	0.0547965	5.88605	0.0525767	0.244403	0.209921	0.665604	0.00365165	0.0670854	0.0423872	0.0125834	0.0426139	36.779	1.17666	0.00643036	0.0292991	0.0134217	0.914963	0.220557	0.203215	0.0198337	0.665897	43.711
CS1885F	24	F	0.15	-0.09	0	0.222056	45.9106	15.5878	197.248	185.643	143.558	0.0405	0.0293594	0.298435	4.06508	0.377637	0.0326656	0.0194275	3.21582	0.0898549	0.0137335	0.024324	0.0347262	0.0211153	0.0195632	0.0824855	0.0342339	0.0207325	1.96663	0.0728705	0.166764	0.171241	0.365268	0.0407796	0.109309	0.113628	0.00598955	0.00785362	23.2227	0.995199	0.00611717	0.0789839	0.0431599	1.52047	0.217367	0.256521	0.0115757	0.70657	16.553
CS1797P	24	M	-2.3	-1.15	-2.38	0.110856	18.303	6.96949	171.545	190.091	129.905	0.121328	0.0660706	0.390269	1.60094	0.902361	0.0529132	0.0534742	1.55322	0.0364676	0.0477314	0.0409219	0.113679	0.0240096	0.180262	0.0413998	0.0937695	0.135629	6.77888	0.0416886	0.325902	0.293162	0.613769	0.0120052	0.0884753	0.0240851	0.0128915	0.0218176	50.0164	2.07874	0.0130632	0.009386	0.00499818	0.699333	0.248598	0.304515	0.0408849	0.668209	42.1172
CS0444U	12	F	0.27	-1.39	-0.96	0.0501547	8.9773	2.65828	123.003	116.845	133.043	0.0555824	0.041807	0.504528	1.55416	0.478007	0.0556796	0.0841092	0.687745	0.031911	0.0272771	0.0481045	0.0732935	0.00478802	0.00229964	0.0168051	0.0828044	0.0531434	2.51679	0.063827	0.340984	0.184322	0.487373	0.00748956	0.0412198	0.00455245	0.00326226	0.00348961	21.7673	2.04459	0	0.00698183	0.0125762	0.688699	0.184405	0.285798	0.00728582	1.08067	44.9105
CS0110G	52	M	-1.75	-2.71	-2.67	0.0912168	15.1836	4.32873	145.455	134.788	146.737	0.118596	0.0315292	0.478417	1.13732	0.391436	0.0506628	0.0587845	0.420475	0.0210064	0.0179638	0.0748036	0.0383463	0.0112226	0.168065	0.0539104	0.0978959	0.126209	1.16884	0.0587925	0.228629	0.147999	0.263745	0.0104191	0.0564079	0.0374631	0.00484428	0.00744435	30.1504	1.93859	0.00336688	0.00551389	0.0076535	0.49269	0.160622	0.688626	0.00227867	0.525764	15.5799
CS0894O	12	M	0.98	-1.59	-0.56	0.12692	26.6971	7.90147	173.171	158.431	156.184	0.0623902	0.0301628	0.463037	1.41599	0.377774	0.0348579	0.0543551	1.87897	0.0453333	0.0378373	0.0211549	0.0540359	0.00868503	0.0171299	0.0804386	0.0874908	0.0660772	0.731418	0.0875043	0.23384	0.218356	0.196249	0.0227106	0.0922331	0.0340455	0.0019442	0.00923384	6.89655	1.35911	0.00187102	0.0221985	0.0256846	0.895643	0.360408	0.280394	0.0200151	0.803005	23.3983
CS0713Y	12	M	0.01	0.29	0.21	0.253808	17.221	5.47123	164.596	165.931	151.912	0.175446	0.0626942	0.601746	2.90722	0.847565	0.09675	0.0866098	5.70286	0.0659042	0.132491	0.0300844	0.132356	0.0177498	0.0689675	0.100457	0.429357	0.120377	3.24534	0.20889	1.80852	0.319347	0.557655	0.0125268	0.274124	0.0227515	0.0121361	0.00699411	27.3654	18.7296	0.0688967	0.0446816	0.0390313	1.25696	0.215035	0.330956	0.00284617	1.27798	51.3476
CS0239M	12	M	-1.49	-2.03	-2.69	0	14.2603	0.849463	133.527	106.492	141.587	0.0117317	0.0150066	0.113371	0.5278	0.116752	0.00328495	0.0110509	0.256974	0.0152967	0.0131228	0.0164914	0.0272514	0	0.256769	0.0651049	0.0924347	0.0521683	1.01334	0.0781622	0.377879	0.233722	0.25277	0.00280113	0.129864	0.0116001	0.00436456	0.00723288	5.89834	2.20392	0.00285731	0.0123387	0.00871283	0.854643	0.329373	0.460048	0.0138766	0.833487	20.3365
CS0142S	12	F	-2.15	0.03	-1.51	0.0173666	13.6576	3.1847	152.633	93.5814	162.839	0.0367053	0.0108689	0.248052	0.922842	0.149155	0.0207875	0.0316824	0.870734	0.0207257	0.00909174	0.029999	0.0341628	0.00523733	0.0392354	0.0231301	0.0608427	0.0281916	0.835721	0.0845477	0.251683	0.132512	0.249796	0.00810998	0.12934	0.0135171	0.00249841	0.00951837	13.8992	2.14948	0.0329949	0.0152888	0.0105455	0.970158	0.174472	0.372616	0.00874561	1.03266	19.0804
CS0400O	24	F	-1.7	-0.51	-1.61	0.0850759	18.9873	7.07492	177.149	170.195	140.436	0.0537109	0.060809	0.280849	1.75469	0.472583	0.0232512	0.0528106	1.31075	0.0387537	0.0191875	0.0632423	0.0547419	0.0187888	0	0.0206363	0.0313406	0.0229179	0.807311	0.0300107	0.107357	0.0722107	0.20918	0.00439542	0.0501587	0.0287548	0.00944525	0.0158249	36.8107	1.3836	0	0.0131382	0.0079528	0.902459	0.0740115	0.258292	0.0159545	0.626646	17.3384
CS0109O	24	M	-0.82	-1.41	-1.52	0.105055	19.0797	6.41677	165.369	164.335	145.176	0.0809851	0.0489839	0.291699	3.74054	0.675614	0.0305657	0.0417434	1.89747	0.0730617	0.0336542	0.0350738	0.0665571	0.0154378	0.00896524	0.070409	0.0726156	0.0579611	2.54058	0.079355	0.210948	0.19886	0.400668	0.0125274	0.101268	0.0773268	0.0303554	0.0131145	55.5092	2.34734	0.00198299	0.0348496	0.0318335	1.08921	0.17344	0.405827	0.0193902	0.814555	35.9485
CS0387E	24	F	1.05	-0.2	0.62	0.0198296	18.0991	5.01407	156.556	112.725	169.715	0.0723523	0.0179704	0.231209	1.52364	0.198653	0.0376182	0.0282437	1.02526	0.0148018	0.013337	0.0227607	0.0358653	0.0593158	0.0778929	0.117441	0.0585698	0.0672106	2.44173	0.0656938	0.237118	0.206033	0.524573	0.0114929	0.0958417	0.0428478	0.0278438	0.0239272	49.0368	1.80788	0.0389451	0.0114761	0.0322858	0.798064	0.14981	0.370009	0.0188168	0.898777	20.05
CS0441K	52	M	-1.24	-0.49	-1.14	0.0663345	14.9692	4.58132	151.734	131.631	171.918	0.111714	0.0392305	0.676336	1.46345	0.491094	0.0950196	0.0836294	1.07536	0.0214458	0.0243032	0.0872442	0.04713	0.0140707	0.00875549	0.0456105	0.0359596	0.038	0.729248	0.0338107	0.139063	0.0893633	0.161246	0.0113132	0.0522051	0.0127331	0.00913311	0.0138667	21.3953	1.3644	0.0029605	0.00343209	0.0165478	0.405177	0.0989541	0.261301	0.0125749	0.670767	23.7928
CS0140U	12	F	-1.51	-1.23	-2.07	0.00745211	30.3535	1.13321	217.034	113.738	224.233	0.023133	0.0136904	0.172384	0.471314	0.0691591	0.0159027	0.0145374	0.325212	0.0046477	0	0.043237	0.032386	0.00917207	0.0173541	0.0515926	0.0482383	0.0245222	0.956621	0.023309	0.228564	0.204669	0.21416	0.0122808	0.0914418	0.00888774	0.00331677	0.012028	4.43303	1.22878	0	0.0231198	0.0155326	1.20107	0.446954	0.409028	0.00206009	0.890071	16.5851
CS0708K	52	M	-0.71	-1.01	-1	0.100467	17.8787	4.82862	164.288	127.003	191.286	0.133162	0.0310099	0.765955	2.07182	0.437369	0.0770114	0.104817	1.8251	0.0223842	0.0143279	0.0739346	0.0428723	0.0357694	0.00432488	0.0321058	0.0217757	0.00996034	0.759987	0.0247506	0.0460757	0.0571247	0.187216	0.0230056	0.0498882	0.0154956	0.0157002	0.0146446	18.1934	0.567504	0.0121096	0.00236247	0.00917703	0.612507	0.11617	0.324153	0.0145651	0.46578	12.6281
CS0223W	52	F	0.12	-0.44	-0.1	0.34974	26.6129	14.5412	173.559	156.952	164.755	0.172264	0.0541277	0.605925	3.18386	0.417217	0.0838299	0.0800619	1.53461	0.0647311	0.0139174	0.0789636	0.0473078	0.0467631	0.00336876	0.113147	0.0722016	0.0588902	1.45358	0.113588	0.17141	0.137832	0.304693	0.0266693	0.124182	0.0910557	0.00763903	0.0404682	36.9762	1.52307	0.0058008	0.0071204	0.0137763	0.630529	0.179315	0.204726	0.00641245	0.538382	14.0834
CS1120D	52	M	-0.51	-0.1	-0.42	0	19.5944	7.35047	309.975	286.527	303.216	0.206019	0.0358639	0.324158	2.24926	0.970048	0.0454185	0.087781	0.194361	0	0.00618355	0.0363308	0.0143925	0	0.136262	0.0298902	0.11594	0.0302349	0.656187	0.0497966	0.179123	0.0664276	0.0991538	0.0126557	0.0752782	0	0.00665357	0.00480676	7.78502	2.26238	0.00419263	0	0.0122605	0.363263	0.108722	1.25439	0.0188068	0.936662	13.4498
CS0811K	52	F	-1.86	0.13	-1.27	0.214553	20.9782	16.6425	193.667	243.408	144.532	0.197674	0.0522233	0.32347	3.27702	0.866809	0.0581961	0.0596276	1.16528	0.0523275	0.026775	0.0389506	0.0746832	0.101152	0.136579	0.0612413	0.0555841	0.0321557	1.67557	0.0995975	0.210322	0.136043	0.302224	0.0188231	0.0806838	0.0186453	0.0349153	0.0397946	39.1487	1.97636	0.00452464	0.0056779	0.0177288	0.887515	0.183384	0.41441	0.0107759	0.873308	45.4864
CS0711A	24	M	-0.34	-0.41	-0.55	0.081081	31.9983	5.12149	160.411	188.882	140.674	0.124989	0.0839745	0.268009	1.35968	0.627942	0.0202009	0.0464939	0.317621	0.0372772	0.0329845	0.0283104	0.0654109	0.0453104	0.00732867	0.0677731	0.167778	0.108185	2.91038	0.0754723	0.502145	0.329054	0.613961	0.019427	0.0453138	0.120848	0.00824215	0.0120083	44.2006	3.51131	0.00560851	0.0239959	0.0213285	1.18451	0.200395	0.601861	0.0262001	0.74284	14.3882
CS1513F	24	M	-4.17	-0.86	-3.48	0.184549	13.8301	9.93316	138.848	152.136	133.542	0.180479	0.0609221	0.341003	3.03255	0.67907	0.085767	0.0292593	0.636829	0.04086	0.0377601	0.0213473	0.104157	0.0231492	0.0450512	0.0715057	0.0241098	0.0403386	7.37323	0.0458194	0.196197	0.227462	0.604764	0.0109871	0.0508275	0.0149002	0.0119283	0.0191661	37.1024	0.799508	0.0039417	0.0173663	0.0230063	0.975339	0.285613	0.487547	0.0303667	0.9133	51.5125
CS0117M	12	F	-1.26	-1.19	-1.87	0.274776	23.8809	14.5599	257.775	315.222	207.493	0.100856	0.0419491	0.808197	2.85785	1.6385	0.0376871	0.0552861	4.4528	0.0792711	0.0817351	0.0297861	0.0790537	0.010869	0.00181786	0.0321966	0.169538	0.120509	0.840316	0.194056	0.492101	0.356022	0.255889	0.023973	0.293521	0.00670588	0	0.00356515	8.21709	3.15975	0.0163729	0.00252815	0.010042	0.703395	0.392388	0.272716	0.0142335	0.901507	19.3884
CS0393E	24	F	0.68	0.25	0.6	0.0970393	18.3084	7.13825	141.446	126.913	133.645	0.0924114	0.0388782	0.408248	2.45116	0.348944	0.0534281	0.0679323	2.6966	0.0426898	0.0332363	0.063847	0.0547981	0.0262547	0.085667	0.0456353	0.0501528	0.0470687	1.80785	0.0558588	0.192319	0.12169	0.371112	0.0107777	0.0443917	0.0422117	0.0295519	0.0260249	50.8054	2.63903	0.0239961	0.0114551	0.0264589	0.736675	0.0873269	0.363172	0.00947645	0.721953	29.2312
CS1022R	52	F	-1.67	-0.39	-1.38	0.00784339	33.6902	2.35135	221.173	177.027	149.359	0.290477	0.0371368	0.228393	4.6581	1.03385	0.0268123	0.0513843	0.416497	0.00480766	0.0257478	0.016237	0.0279834	0.0174751	0.125713	0.055809	0.101158	0.0394639	1.18735	0.0378937	0.402587	0.0862341	0.213292	0.00549326	0.0775454	0	0	0.00688692	7.86292	2.5477	0.00404051	0.00595784	0.00451134	0.485615	0.122026	0.210986	0.00853905	0.672529	10.173
CS0192Y	52	F	-2.29	-0.65	-1.96	0.038932	25.3835	7.90191	194.216	220.058	135.73	0.194461	0.0335007	0.144009	10.7374	1.19523	0.0151867	0.0129902	0.683605	0.0548336	0.042571	0.0260331	0.0836846	0.106702	0.196586	0.0642792	0.0362737	0.0508431	1.20147	0.0752095	0.279072	0.157064	0.256805	0	0.0369809	0.0344558	0.00753209	0.0194942	13.4689	1.98508	0.00579672	0.00948487	0.0154352	0.60038	0.113922	0.165447	0.012137	0.657738	13.38
CS0911U	52	F	-2.53	0.13	-1.74	0.168759	48.8382	29.2531	521.154	602.479	345.85	0.310705	0.145011	0.480403	6.03049	2.56631	0.0535186	0.110122	0.427074	0.0544658	0.0509222	0.052828	0.0729736	0.0597822	0	0.0320863	0.00440303	0.0100406	0.801068	0	0.0111088	0.0353863	0.162495	0.0405115	0.0152797	0.0137117	0.00580511	0.00985163	6.81855	0.18783	0	0.00660486	0.0175921	0.707847	0.203633	0.756954	0.00548767	0.81226	12.7595
CS0328O	52	M	0.02	0.35	0.18	0	43.0926	4.58818	499.087	511.099	330.932	0.78644	0.0598909	0.494788	8.92634	2.51903	0.0860327	0.179087	0.715084	0.0239087	0	0.0858322	0.0647866	0.054396	1.63676	0.110497	0.556701	0.201202	1.81678	0.263932	0.915396	0.26387	0.250607	0.037291	0.31569	0.0108967	0.0108196	0.0449905	15.2309	7.58824	0.00882326	0	0	0.80853	0.260388	1.0438	0	1.00795	13.1752
CS0517A	24	M	0.61	1.9	1.52	0.138022	14.3397	10.2345	133.32	105.629	127.11	0.0695223	0.0398048	0.438702	2.0339	0.258575	0.0409212	0.0553584	1.3421	0.039284	0.0103036	0.0295609	0.0479319	0.0210201	0.00134772	0.0567684	0.0174927	0.0301225	4.29919	0.0368945	0.189561	0.208302	0.516959	0.00750918	0.0611926	0.027089	0.0194298	0.012983	31.437	0.956227	0.0121006	0.0159324	0.0280952	0.921913	0.167809	0.2788	0.0176262	0.837935	51.0355
CS1269B	24	M	-0.03	-0.99	-0.67	0.158124	16.6046	10.4828	204.641	177.031	161.989	0.16914	0.0302908	0.433524	5.10624	0.493489	0.0884346	0.0704152	2.61147	0.0270753	0.0160151	0.0314736	0.0408172	0.0899849	0.0357653	0.0977034	0.0220598	0.0411466	2.1563	0.059417	0.115276	0.127062	0.341169	0.012415	0.0716486	0.0179576	0.0394968	0.0433248	54.3862	1.28998	0.0125858	0.0150993	0.00808123	0.538373	0.12764	0.326897	0.0277716	0.927589	26.9189
CS0334O	24	F	-0.21	0.62	0.14	0	25.6436	2.50052	236.092	180.765	166.553	0.409473	0.0165566	0.380358	7.33759	1.0269	0.0496671	0.0834203	0.476456	0.00550839	0.0152725	0.0215102	0.0221497	0.0361851	0.025708	0.0357615	0.0592821	0.0212575	1.68842	0.0271298	0.126799	0.107675	0.350043	0.0156313	0.0575111	0.0158039	0.0289066	0.020886	20.3439	1.77223	0	0.00946309	0	0.947251	0.0814289	0.51344	0.0059869	0.521403	17.0583
CS0499I	24	M	-1.28	-2.37	-2.52	0.0248476	27.0955	8.27448	189.623	143.356	145.785	0.0678239	0.0206992	0.26198	2.56321	0.193355	0.0195128	0.0346841	1.26064	0.0524304	0.00780977	0.0194986	0.0267859	0.110429	0.00222211	0.0728975	0.0713635	0.0502992	3.48231	0.064649	0.215108	0.19301	0.56363	0.00846749	0.0941881	0.0291784	0.0259154	0.0318592	52.036	1.45039	0.0222116	0.0126071	0.0128706	1.07987	0.160324	0.337705	0.0141822	0.897479	33.7725
CS0568S	52	M	-0.16	0.69	0.18	0.116345	20.3773	7.94821	204.674	184.274	190.233	0.109347	0.0398735	0.34198	3.0414	0.623958	0.0286369	0.0536507	0.392859	0.0263846	0.0150056	0.0503284	0.0351307	0.0435176	0.109715	0.0140624	0.0267022	0.0225806	0.593147	0.0530169	0.0827864	0.0465974	0.152001	0.0171519	0.0202701	0.00198703	0.0149684	0.0176746	5.78617	0.838148	0	0.00521226	0.00475338	0.461434	0.104621	0.772207	0.0215462	0.66952	14.3792
CS0617K	52	M	-2.74	0.48	-1.78	0.0870077	15.2498	7.50002	151.398	133.643	154.901	0.131177	0.0448366	0.503431	1.47941	0.486445	0.0621461	0.0676501	1.05504	0.0276872	0.0243743	0.0645336	0.0552444	0.0191392	0.262488	0.0579853	0.0384923	0.0388657	0.962985	0.0538946	0.155566	0.107569	0.1722	0.00315931	0.0768421	0.00561824	0.00965941	0.0139728	27.0732	1.38369	0.0102535	0.00308411	0.00181563	0.3678	0.131594	0.234118	0.0190371	0.51093	19.4431
CS0122A	52	F	-0.56	-0.76	-0.76	0.278569	24.6585	14.5899	223.577	271.374	181.934	0.164783	0.0852452	0.598639	3.28669	1.55112	0.0552277	0.061933	1.40724	0.0686657	0.0272558	0.0778556	0.0895199	0.0591614	0.320732	0.037811	0.0417971	0.0330326	0.629952	0.0398725	0.112306	0.08272	0.0961317	0.0304548	0.0615829	0.0161509	0.0175117	0.0271841	15.223	1.18866	0.0026814	0.0115237	0.0108777	0.731378	0.156813	0.320261	0.00939856	0.703331	19.2977
CS0904I	52	F	-2.01	0.19	-1.35	0.883826	59.303	39.0303	393.233	539.872	220.078	0.185572	0.0920791	0.420542	7.1602	2.69609	0.0333425	0.0726764	1.67322	0.0623981	0.0249998	0.0356967	0.0603145	0.0214803	0.171552	0.0354815	0.0506399	0.0535827	0.621739	0.0791454	0.162083	0.118567	0.113963	0.0820146	0.264974	0.00968939	0	0.00785035	5.27528	1.57988	0.0463909	0	0.00597252	0.397885	0.17772	0.621765	0.0204262	0.512608	9.55266
CS1111T	12	M	-2.42	-1.34	-2.67	0.19459	35.7859	6.1963	226.226	263.116	234.337	0.196851	0.0752198	0.814404	4.4234	1.51407	0.0841641	0.126266	1.32033	0.0424234	0.0664906	0.106286	0.0638318	0.0134257	0.181901	0.0533734	0.155035	0.0934941	0.471842	0.180629	0.185828	0.110722	0.175062	0.0622707	0.0757729	0.0264657	0.00664066	0.00493911	11.9073	2.51553	0.00843732	0.0394103	0.0211397	1.20065	0.148915	0.312762	0.00316042	0.725195	14.3421
CS0938S	12	M	-0.12	-0.37	-0.35	0.103251	17.6713	11.4425	127.643	125.429	103.751	0.0418232	0.0467023	0.295712	1.70139	0.325507	0.017583	0.0250577	0.888561	0.0471908	0.0110547	0.0116411	0.0295658	0.00384445	0.00684537	0.0223115	0.0317566	0.0241772	0.444561	0.088237	0.116835	0.114306	0.152505	0.0129709	0.112006	0.00639281	0.00156404	0.00145743	3.39026	0.634754	0.0018844	0.0191824	0.0123876	0.628052	0.166603	0.334363	0.00964582	0.497349	10.424
CS0307K	12	F	-1.32	0.07	-0.92	0.00592398	11.5259	0.539537	90.2626	33.6145	109.026	0.018895	0.00588921	0.211814	0.518952	0.0631834	0.0154995	0.0281788	0.372566	0.00128705	0.0029134	0.0201636	0.0158076	0.0190091	0.0233191	0.0526298	0.0685195	0.0365677	0.9062	0.0347242	0.213553	0.124493	0.251655	0.0100141	0.0725666	0.0675955	0.00484746	0.00375416	13.1727	1.45383	0.0203585	0.0961482	0.0577528	2.1976	0.133446	0.393712	0.0147129	0.913345	47.3306
CS0401A	12	F	-1.29	0.9	-0.33	0.0740367	13.1027	7.18691	123.626	96.6828	115.912	0.0593622	0.0208867	0.397877	3.91139	0.250759	0.0216331	0.0347207	3.49503	0.0971944	0.0156321	0.0231962	0.038717	0.00980618	0.0577239	0.0254657	0.0782267	0.030037	0.483534	0.133961	0.192335	0.0958034	0.147854	0.00311063	0.123399	0.0219179	0.00930574	0.00879283	15.9519	2.71415	0.00460737	0.0114007	0.0186593	0.643947	0.0836958	0.192978	0.0153124	0.696141	15.5338
CS1239N	24	F	-2.32	-1.65	-2.83	0.132664	24.5	8.95994	187.419	141.758	160.077	0.0399392	0.0240174	0.27451	2.60446	0.261247	0.0284243	0.0557325	1.73922	0.0279262	0.0218526	0.0294525	0.0356971	0.0631277	0	0.0518862	0.0196801	0.0383625	2.91815	0.0401456	0.165512	0.175383	0.6004	0.0139175	0.0872368	0.0450406	0.0186879	0.0196136	48.6283	1.07705	0.0106339	0.0267361	0.030828	0.954157	0.139303	0.24383	0.0184039	0.847414	18.0651
CS0672E	24	M	-1.6	-1.64	-2.22	0.251981	33.3979	17.1665	221.612	209.299	172.999	0.0773545	0.0469511	0.276914	3.67368	0.427695	0.0638423	0.038165	1.83996	0.0506734	0.0201153	0.0213562	0.0373275	0.142175	0.0132201	0.0874048	0.0499126	0.0539005	2.82979	0.0483204	0.245539	0.192383	0.516452	0.0380057	0.0894426	0.0401392	0.0276035	0.017916	45.4819	1.46402	0.0384699	0.036646	0.02402	1.26363	0.211782	0.31829	0.00841426	0.930227	27.5625
CS1563L	24	F	-0.85	-0.94	-1.27	0.0761449	9.94867	2.74464	116.276	105.41	118.854	0.11067	0.0273886	0.265211	2.98127	0.432681	0.0278408	0.0184014	0.289732	0.0360164	0.017079	0.0108835	0.0298861	0.022703	0.0568896	0.0258423	0.0808603	0.0261029	1.5871	0.0551927	0.336573	0.135304	0.327742	0.00465533	0.0268813	0.00116441	0.00380563	0.00666653	9.72683	1.43011	0.000952154	0.00191329	0.00380588	0.148984	0.073548	0.0535929	0.00159616	0.194238	4.24732
CS0206O	24	F	0.38	0.15	0.32	0.0576382	13.4235	3.19422	137.213	107.482	128.504	0.0463461	0.0266098	0.19614	2.13312	0.17895	0.041762	0.0335502	0.536007	0.0169261	0.00970679	0.0192667	0.0450073	0.0814721	0.0316511	0.0732267	0.00702568	0.0232114	2.58935	0.0550467	0.123623	0.145344	0.361123	0.00737488	0.0297564	0.0293667	0.0296091	0.0351291	35.078	0.706102	0.00170179	0.0109983	0.0154994	0.808934	0.149966	0.351441	0.0153237	0.665504	24.0352
CS0386S	24	M	-3.38	-2.86	-4.18	0.100105	29.7684	10.413	212.029	248.38	181.829	0.156012	0.0559593	0.764583	2.40384	0.726058	0.0802374	0.0745856	0.594472	0.0480018	0.0186925	0.0526346	0.07525	0.0383991	0.207126	0.14168	0.0996035	0.110232	2.27556	0.169875	0.266465	0.214218	0.477823	0.0254626	0.134129	0.0212803	0.0120508	0.013066	40.0784	1.99769	0.00274029	0.0153245	0.0144502	1.17744	0.197473	0.39947	0.0145881	0.932525	19.3729
CS0942U	24	F	-0.99	-1.33	-1.65	0.0619226	20.6895	5.00155	147.73	124.473	116.533	0.0320016	0.0293635	0.349052	2.76715	0.270314	0.0217853	0.056743	0.62561	0.0476164	0.0282703	0.0312521	0.047905	0.0204708	0	0.0621363	0.0569475	0.0600277	4.68627	0.0676923	0.257354	0.186315	0.453023	0.00149476	0.042686	0.0399458	0.0139997	0.0277849	42.3531	1.68329	0.00750313	0.0357136	0.0236069	0.928197	0.210828	0.247496	0.00283702	0.784856	34.5703
CS0961A	52	F	0.7	-0.78	0.18	0.111315	17.631	7.3615	139.85	109.63	146.041	0.0831812	0.0301543	0.486465	1.9508	0.296329	0.0426171	0.0623953	0.925232	0.0224114	0.0143207	0.0644478	0.0294992	0.0308212	0.00905347	0.0357565	0.0142392	0.00654568	0.573061	0.0233755	0.0534243	0.0342022	0.142274	0.0179786	0.0412904	0.0230616	0.00767319	0.0147651	16.4454	0.640074	0.00736528	0.0157167	0.0175539	0.750371	0.061512	0.222976	0.0218313	0.694914	21.7714
CS0762S	52	M	-2.29	-3.23	-3.34	0.28715	36.3512	21.8443	305.735	315.971	280.049	0.194376	0.075204	0.843913	1.9781	2.30627	0.0905571	0.124958	0.183494	0.0457234	0.0336436	0.0836392	0.0550149	0.00218294	0.00356415	0.0231191	0.0214869	0.0207134	1.00056	0.0404732	0.109311	0.0784996	0.203849	0.0292758	0.0245706	0.0198944	0	0.0084886	10.5619	0.990999	0.00224197	0.00302699	0.0136157	0.60689	0.204679	0.248509	0.0224308	0.606237	19.5007
CS0474I	52	F	-2.61	-1.97	-2.92	0	34.8488	2.03792	264.819	245.061	165.346	0.536908	0.0226078	0.265947	8.24289	1.05159	0.0775177	0.0850309	0.474715	0.0142344	0.0240993	0.0138448	0.0854196	0.151716	0.0632575	0.0708178	0.0637385	0.0381237	1.47298	0.0245555	0.243047	0.0776696	0.277349	0.0211371	0.0343105	0.00516024	0.00464007	0.0177863	11.534	2.00992	0.0041011	0.0117493	0.00650697	1.06938	0.126722	0.372186	0.00547459	0.652136	18.8365
CS0798A	52	M	-2.66	-0.57	-2.19	0.224618	48.4451	27.5557	395.21	419.982	316.805	0.39044	0.0938728	0.725784	5.47978	1.34796	0.0815891	0.0610238	0.931656	0.0499641	0.034746	0.0757635	0.0652521	0.158339	0.00587136	0.0740338	0.14398	0.077245	1.05952	0.0706198	0.28827	0.113393	0.222063	0.0451596	0.135912	0.0115993	0.035368	0.0330895	12.2601	3.26731	0.0159567	0.00363708	0.015286	1.04936	0.0693119	0.343598	0.0112484	0.783199	15.6031
CS0768M	52	F	-1.84	-0.84	-1.73	0.0545106	40.6336	7.85966	344.701	248.723	359.238	0.293505	0.0551325	0.434197	4.8549	0.983659	0.0520419	0.0580242	0.335885	0.0424152	0.00980148	0.0339434	0.0318172	0.0437706	0.0163553	0.0540939	0.0917903	0.0677658	1.14951	0.107159	0.226316	0.0857454	0.293259	0.0159863	0.0514861	0.0294532	0.0133333	0.0221088	16.4004	2.53578	0.00770655	0.00489684	0.0149769	0.642276	0.0945957	0.834845	0.00896273	0.83078	12.391
CS1379H	12	F	0.09	-0.68	-0.49	0.0473093	12.4149	2.35098	111.999	58.3527	130.517	0.0467287	0.0444286	0.403372	0.504245	0.123159	0.0473112	0.0830923	0.23431	0.011579	0.00907104	0.0461307	0.0366759	0.00330272	0.0236448	0.0170385	0.0683386	0.0286538	0.273745	0.0488747	0.144187	0.0494328	0.0898834	0.00471747	0.0291084	0.0320605	0.00281705	0.00868276	5.97447	1.47319	0.00212909	0.0348972	0.0257645	0.86968	0.103393	0.361754	0.0145172	0.562364	15.8834
CS1018P	12	M	-2.61	-1.06	-2.55	0.023153	8.21245	1.5471	103.379	93.2313	98.6925	0.102189	0.0180254	0.284622	1.42027	0.238712	0.0361493	0.0318895	1.24014	0.0391318	0.0147312	0.00689389	0.0862406	0.0342478	0.100918	0.0956371	0.0990879	0.071133	5.19724	0.0764318	0.527486	0.273925	0.621402	0.00168983	0.067384	0.0647633	0.00616715	0.0097899	24.4427	2.34918	0.0172266	0.128775	0.0628392	2.05933	0.347832	0.391057	0.00862947	1.02223	77.0269
CS0375K	12	F	-0.67	-0.57	-0.95	0.0323378	13.959	2.88926	113.392	88.8592	125.187	0.107272	0.0292119	0.475596	1.34541	0.221067	0.0608163	0.07435	0.75147	0.0158363	0.0235721	0.0417418	0.0495148	0.0229385	0.0829175	0.0690404	0.0859446	0.0507825	1.42693	0.0505947	0.308414	0.165566	0.29198	0.00629405	0.0667888	0.0424389	0.00955255	0.00611682	16.6596	1.87375	0.00182562	0.0776467	0.0403443	1.70034	0.204709	0.317597	0.0117773	0.934082	52.3655
CS0305M	12	M	-0.35	-0.93	-0.97	0.0219298	18.9235	1.6199	153.042	106.282	175.839	0.0996659	0.0239214	0.35199	1.42747	0.186785	0.0502751	0.039441	0.412643	0.0396966	0.0192677	0.0395856	0.0613662	0.0613105	0	0.0736037	0.143622	0.047251	1.07668	0.150084	0.459887	0.193979	0.317415	0.0123351	0.117816	0.0446809	0.0166154	0.0198442	12.5146	4.13387	0.00681901	0.0783998	0.0962844	2.73656	0.205626	0.481992	0.0122653	1.34913	64.4149
CS0756S	12	F	-1.42	-0.76	-1.61	0.017036	10.7584	2.59113	115.488	63.5601	128.632	0.104235	0.0224023	0.295894	3.3372	0.150513	0.0281875	0.0204978	1.54372	0.0519041	0.00858799	0.0167112	0.0679031	0.0820709	0.0365022	0.111707	0.0276121	0.0690395	11.5443	0.0798895	0.669861	0.403955	1.38325	0	0.0799346	0.11151	0.0174432	0.0100465	39.8169	2.38741	0.00290368	0.160761	0.108414	3.02495	0.437349	0.456308	0.00911036	1.24707	99.2509
CS1134V	24	F	-1.71	-1.53	-2.32	0.0756574	11.3171	5.19601	104.65	91.9484	118.555	0.073619	0.0210363	0.324666	0.978489	0.324413	0.0426863	0.0347375	0.747174	0.0247703	0.0161458	0.0165419	0.0301487	0.00503688	0.00254045	0.0388448	0.0443767	0.0353389	2.547	0.038755	0.227904	0.232828	0.430562	0.0038531	0.0753255	0.00956382	0.00528358	0.00495002	18.6769	0.96947	0.0133162	0.00372263	0.00651614	0.321658	0.184261	0.129202	0.00315153	0.409745	13.6906
CS0349S	24	M	-1.52	-0.88	-1.68	0.0904191	18.3604	10.2649	147.575	117.698	125.674	0.0887642	0.0322071	0.311532	4.14062	0.283661	0.0419688	0.0409492	1.79963	0.0954239	0.0176499	0.0236071	0.0506942	0.0586015	0.00134499	0.0702537	0.0260772	0.0318418	4.59423	0.0859144	0.189488	0.15765	0.456015	0.00899233	0.102568	0.0421482	0.0200075	0.0193977	43.9503	1.13106	0.00967868	0.0165992	0.0210099	0.803478	0.194043	0.239109	0.00771946	0.70722	36.7361
CS0587Y	24	M	-1.45	1	-0.56	0.201442	26.6879	12.5731	222.041	145.461	169.655	0.146436	0.0648735	0.501304	3.58627	0.452489	0.0588106	0.0582595	1.48154	0.0532209	0.0159419	0.0304243	0.068641	0.0188485	0.0330335	0.0437735	0.0171102	0.0178642	5.679	0.0312168	0.224288	0.224168	0.658019	0.023897	0.0398304	0.071681	0.0212098	0.0226588	43.5992	1.03831	0.0137761	0.0625122	0.065966	1.76793	0.177692	0.499441	0.0115854	0.989798	46.5052
CS0434Y	24	F	0.83	0.13	0.65	0.0749899	13.0584	2.8875	137.258	97.4691	142.838	0.116814	0.0352631	0.596137	1.99874	0.25287	0.0699172	0.0706897	1.2224	0.0276171	0.0210899	0.0341029	0.0524021	0.0711649	0.0169071	0.0397828	0.017539	0.0251429	9.49538	0.0290795	0.191533	0.186888	0.794181	0.0154944	0.0269328	0.0453026	0.0195595	0.0302177	44.8171	0.807638	0.00669523	0.0382514	0.0409424	1.03779	0.173611	0.271086	0.0155158	0.864072	49.1539
CS0141G	52	M	-2.51	-2.45	-3.04	0.00708958	36.3791	2.34482	250.343	357.878	196.731	0.244472	0.0138594	0.330985	3.05145	1.17709	0.0270345	0.0737182	0.387504	0.0200313	0.0293825	0.0469406	0.067224	0.0296648	0.0515808	0.0526559	0.11333	0.106768	0.901419	0.151527	0.157453	0.101321	0.174326	0.0237083	0.12991	0.0163197	0.0150854	0.0041334	15.3103	2.80516	0.0104571	0.00362783	0	0.751134	0.109601	0.25282	0.0083856	0.726398	14.4927
CS0145C	52	M	-0.98	-0.36	-0.89	0.118374	37.3264	6.98874	208.198	157.168	200.579	0.124244	0.0343447	0.330649	1.87368	0.58006	0.0199205	0.0564191	0.329439	0.0174466	0.0187092	0.0280038	0.0292256	0.0164746	0.0186374	0.0414619	0.053117	0.0230908	0.589849	0.0541923	0.204281	0.0589123	0.173848	0.0202512	0.0373143	0.0249042	0.00253403	0.00472095	7.2668	1.46901	0	0.0162031	0.0160728	0.58974	0.116444	0.282929	0.00374038	0.566515	9.90966
CS1249J	52	F	0.12	0.75	0.42	0.065401	19.4718	4.2175	148.314	137.834	140.178	0.129904	0.0369162	0.444513	1.01904	0.431903	0.0448758	0.0769967	1.23428	0.0169193	0.022123	0.0585035	0.0323853	0.0364079	0.0135821	0.0386012	0.0601826	0.0351505	1.01737	0.0655678	0.197335	0.109006	0.192518	0.0140871	0.0715809	0.0183133	0.00732572	0.00757946	22.6335	1.69904	0.0306316	0.00704039	0.0128681	0.431944	0.139642	0.188103	0.0145399	0.60913	12.1072
CS1313L	52	M	-1.38	-0.73	-1.36	0.0748333	25.3508	5.79246	115.667	110.481	106.585	0.233303	0.0251415	0.732211	5.02125	0.299855	0.0521706	0.0817612	2.42472	0.0375986	0.0142778	0.0536164	0.0535668	0.0303855	0.251309	0.0486487	0.0770926	0.0519917	1.11432	0.0557586	0.148865	0.0934823	0.173342	0.0123137	0.0384201	0.0411998	0.00772386	0.0195556	15.9373	1.14244	0.00361277	0.00597205	0.00518547	0.410448	0.0928419	0.0795793	0.00191714	0.30656	8.32596
CS1527X	52	F	-0.16	-1.93	-1.08	0.0320316	49.968	10.4832	292.699	312.763	173.984	0.52575	0.0403889	0.325171	14.1286	1.71458	0.0546129	0.0836574	0.868833	0.0491291	0.0369794	0.0152433	0.0609489	0.316293	0.0343136	0.0795267	0.0739181	0.0669355	1.27196	0.0856326	0.376128	0.129467	0.222758	0.00447611	0.0816535	0.0192878	0.0219859	0.0133228	8.81125	2.71179	0.00973871	0.0334553	0.0158002	1.65851	0.114883	0.287031	0.00519192	0.88655	19.5631
CS1755H	12	F	-0.31	-0.9	-0.95	0.0796349	21.3292	8.91713	157.617	165.499	136.692	0.0512731	0.0432474	0.292931	2.13123	0.402413	0.0362267	0.0437567	1.54884	0.0460229	0.0410907	0.0263818	0.075533	0.0153201	0.0938016	0.0702315	0.204987	0.074735	1.22614	0.161941	0.55368	0.222169	0.297779	0.00913237	0.127149	0.0605576	0.00620807	0.00734586	23.1032	6.31227	0.00227087	0.0436044	0.0429612	1.19396	0.167402	0.313951	0.00706774	0.843486	17.0346
CS0045S	12	M	-0.16	-1.87	-1.67	0.0571765	15.1433	5.17641	122.46	61.6499	147.99	0.0445196	0.0240238	0.316332	1.52163	0.171245	0.0304517	0.0594506	1.20215	0.0239899	0.0261727	0.0210432	0.0423845	0.0139161	0.0861965	0.0272713	0.0143126	0.0115144	0.323162	0.0300002	0.0386164	0.0281708	0.0888028	0.00611139	0.0560707	0.0259067	0.00743878	0.0076421	10.2785	0.596258	0.00364677	0.0522252	0.0333268	1.43625	0.0748495	0.376126	0.0112585	0.720129	33.6767
CS0359O	12	F	-2.78	0.23	-1.78	0.0169575	13.8522	3.45279	145.153	96.164	165.411	0.0598374	0.0101429	0.318388	0.721894	0.141067	0.0234365	0.0217089	0.662816	0.00581468	0.0100986	0.0152847	0.0276729	0.0119724	0.0199316	0.0420805	0.101459	0.0458711	0.72003	0.046688	0.199825	0.0975603	0.193859	0.0115304	0.0868483	0.00303003	0.00315855	0.00550063	8.09248	1.44176	0.00545977	0.00894908	0.0117399	0.763981	0.147093	0.289038	0.0199821	0.85244	18.2165
CS0410K	24	F	-1.47	0.89	-0.62	0.00727792	57.0595	5.06616	351.66	271.93	265.748	0.0951753	0.00787461	0.299832	1.2575	0.142507	0.0433994	0.0308956	0.819967	0.0292213	0.00612652	0.0759888	0.067438	0.0735938	0.0601693	0.0414382	0.0219625	0.0389199	2.13428	0.0333881	0.161935	0.0647238	0.612236	0.00688287	0.0394072	0.00671116	0.00867283	0.0136211	11.5102	1.46819	0	0.021122	0.0130044	1.25423	0.119603	0.334141	0.0120566	1.06767	15.093
CS2016S	24	F	0.01	2.18	1.08	0	15.8754	2.43706	180.802	111.222	167.899	0.121738	0.0586677	0.264276	4.11623	0.619099	0.0294088	0.0297277	0.361664	0.0119401	0.0179776	0.0227693	0.0227882	0.0239384	0.0197134	0.0379866	0.0344799	0.0362125	1.63381	0.0353292	0.162917	0.113783	0.439822	0.00692211	0.0427851	0.0179993	0.0157251	0.0166397	21.3489	1.68558	0.0149989	0.00286426	0.0110178	0.777824	0.101797	0.266282	0.00608895	0.908341	13.7286
CS1396P	52	F	-1.12	-0.78	-1.18	0.038883	23.6563	5.04368	156.851	131.609	138.378	0.239861	0.0359842	0.228952	4.232	0.637736	0.0299374	0.0574532	0.530878	0.0250623	0.0114531	0.0172446	0.0223612	0.0752326	0.00952007	0.0351694	0.00410172	0.00625343	0.919241	0.0295548	0.0473795	0.043838	0.235898	0.00845578	0.0374255	0.00823655	0.00731243	0.00542808	10.0142	0.679272	0	0.00852224	0.0118191	1.13578	0.14656	0.369526	0.00536095	0.744619	20.5526
CS1916D	52	F	-1.42	-1.2	-1.61	0.173092	30.3929	11.0114	174.619	227.569	153.394	0.105481	0.0653606	0.476785	2.77321	1.34922	0.0558993	0.0467718	1.16665	0.067902	0.0335243	0.0564463	0.0615098	0.0495227	0.121836	0.0284117	0.0137168	0.0195877	0.645609	0.0648314	0.0829521	0.0620755	0.138361	0.0206892	0.0456338	0.0116931	0.00898896	0.0126359	12.9485	0.743873	0.00147337	0.00252278	0.00597801	0.482927	0.0775089	0.182358	0.0199125	0.303131	10.0125
CS1082T	52	M	-2.29	-2.4	-2.87	0.056019	13.1601	6.20383	232.214	222.387	304.619	0.244136	0.0321716	0.316574	2.46467	1.63483	0.0410657	0.018107	0.37888	0.0268476	0.0394954	0.0159372	0.04102	0.0399741	0.044339	0.0282607	0.0713078	0.0497602	0.849927	0.0598395	0.317335	0.140998	0.275829	0.00178342	0.0457433	0	0.0115758	0.0108973	8.42223	2.09167	0.00218346	0.0020649	0.00346984	0.487966	0.212016	0.358766	0.0147124	0.899051	56.0615
CS0333C	24	F	0.2	0.6	0.43	0.0848767	31.9365	8.68066	209.838	224.761	225.82	0.0931701	0.070633	0.372844	2.75875	0.613273	0.0252987	0.0405193	0.598637	0.0449063	0.0417616	0.0394283	0.0618265	0.0196727	0	0.0691689	0.048398	0.0721244	2.34663	0.059508	0.184065	0.258386	0.555484	0.0250358	0.0453098	0.0684269	0.00944927	0.0080281	37.5505	1.30663	0.00317483	0.0476116	0.0476507	1.3757	0.14492	0.445262	0.0151706	0.970046	18.9142
CS0596I	12	F	-0.98	-0.88	-1.41	0.0144026	13.6264	0.673596	117.312	63.3533	130.446	0.0314069	0.00975865	0.263627	0.365368	0.0790079	0.0217687	0.0350009	0.26339	0.0121638	0.0113264	0.0270085	0.0319387	0.00466323	0	0.0246644	0.0552565	0.0182249	0.576309	0.0326536	0.20417	0.1347	0.219155	0.0135664	0.0431881	0.0189565	0.00498453	0.00241737	6.23361	1.28291	0.0040402	0.0545021	0.0436094	1.41217	0.177293	0.358276	0.0142315	0.823382	22.3904
CS0796C	12	F	-0.73	-0.96	-1.3	0.06084	10.0929	3.03378	99.4287	63.0215	111.451	0.0654898	0.0179808	0.276616	1.70881	0.183772	0.0334864	0.0300267	0.954207	0.0299291	0.011235	0.0197356	0.0385575	0.00456668	0.0213394	0.033518	0.00679321	0.00154717	1.81842	0.00360041	0.133166	0.130414	0.407665	0.00609002	0.00964982	0.0329853	0.00142222	0.00457581	11.267	0.582992	0.00480168	0.0936941	0.0640688	3.14457	0.317785	0.437366	0.00974487	0.964516	67.8952
CS0701E	12	M	1.33	-0.24	0.79	0	12.4955	0.419651	102.126	49.853	115.572	0.0296251	0	0.127914	0.303557	0.0356986	0.0149791	0.0303985	0.185223	0.00411793	0.00722759	0.0139038	0.0147597	0.0181642	0.0342463	0.0443983	0.0638619	0.032909	1.20989	0.0521771	0.289506	0.181886	0.412272	0.00595379	0.081069	0.0126421	0.0132083	0.0141831	9.78943	1.73077	0.0340509	0.0114539	0.0179251	1.46095	0.264149	0.525851	0.0134043	1.04375	26.2648
CS1434Z	12	M	-1.13	-0.29	-0.99	0.0520294	9.11555	1.79277	109.519	103.893	119.902	0.0513013	0.0314438	0.33157	0.763342	0.386047	0.0412462	0.0500304	0.562879	0.0187574	0.0409811	0.0409312	0.0756652	0.0040376	0.0127253	0.0408485	0.14286	0.0658168	1.75287	0.0715192	0.417822	0.257051	0.344648	0.0100093	0.0592283	0.00518567	0.00827604	0.00169065	21.2089	3.30022	0.00474943	0.0182246	0.0120158	0.82933	0.244536	0.313837	0.0101295	1.04589	58.7168
CS1234F	24	M	-1.17	-1.01	-1.52	0	36.3651	1.17628	319.034	218.202	216.548	0.520158	0.0410126	0.45232	9.33628	1.5035	0.0633242	0.143442	0.509363	0.00891625	0.0157757	0.0257895	0.0290867	0.0421634	0.066633	0.0223588	0.0237494	0.0122491	2.42182	0.0164814	0.0809034	0.112537	0.623394	0.0112764	0	0.0488666	0.0147986	0.0150446	20.4189	1.25098	0.0104389	0.0126543	0	1.6926	0.0558723	0.148514	0	0.856096	11.9878
CS0175Q	24	F	0.27	-0.66	-0.26	0.00803806	34.951	5.39573	242.847	291.508	209.154	0.117907	0.00636126	0.252752	0.839756	0.357657	0.0370731	0.0311446	0.775893	0.0128665	0.0201609	0.0249011	0.0841878	0.0409477	0.0745071	0.161103	0.222094	0.140359	2.7498	0.0932331	0.635359	0.363967	0.626877	0.0197838	0.224897	0.01729	0.00645862	0.00426541	16.8697	3.12847	0.00485687	0.0044741	0.0130274	0.800066	0.317988	0.280145	0	0.846226	12.6009
CS1481V	24	M	0.29	-1.2	-0.57	0.109059	19.9739	8.04021	159.222	138.796	119.426	0.0851886	0.0833099	0.291815	1.7753	0.306816	0.0186827	0.0309145	2.11618	0.0365018	0.01421	0.0248098	0.0384276	0.0741413	0.00462387	0.0884512	0.0856785	0.0754936	8.15034	0.0545377	0.398543	0.308313	0.954217	0.00183107	0.0945636	0.0279042	0.0297797	0.0382694	51.2899	2.07588	0.0377972	0.0164428	0.0159498	0.935751	0.232049	0.354453	0.0176946	1.08375	48.6729
CS1397B	12	F	-1.2	0.15	-0.77	0.0402514	10.8375	2.33145	105.566	84.8332	116.56	0.0567928	0.0732689	0.305951	1.07125	0.248689	0.0467102	0.0417692	0.271538	0.0313876	0.0301348	0.0233162	0.0861723	0.00326074	0.104728	0.0523952	0.138681	0.0837998	3.47392	0.117238	0.988888	0.389867	0.672135	0.00512254	0.0899218	0.0642465	0.00471868	0.00336412	24.8039	8.51901	0.0051924	0.0347706	0.016232	0.996522	0.261943	0.448328	0.00881458	0.753876	46.2557
CS1190B	12	F	0.8	-1.52	-0.69	0.111046	19.7614	7.88284	187.058	134.833	241.519	0.062133	0.0460068	0.761029	1.45723	0.583701	0.0470165	0.0764914	1.59109	0.0546594	0.0497332	0.042763	0.0849576	0.00985653	0.00227353	0.0648977	0.109466	0.0808447	2.0655	0.0975507	0.493396	0.304546	0.451929	0.0205792	0.101268	0.0369982	0.001757	0.00564103	21.2046	2.55719	0.00575115	0.0419893	0.0421198	1.29423	0.261103	0.298586	0.0127356	0.838033	34.5812
CS0730G	12	M	-0.08	0.36	0.2	0.0440363	14.0053	2.18308	108.692	81.1299	117.681	0.0665641	0.0246081	0.445436	1.37194	0.171668	0.0466447	0.0664354	1.27681	0.0262981	0.0171789	0.0311802	0.077507	0.0131284	0.0252582	0.0687042	0.137537	0.0931856	1.75932	0.113794	0.496167	0.277907	0.360885	0.0159206	0.117906	0.0847636	0.00642901	0.00306745	20.0956	3.86764	0.0411657	0.100965	0.0723832	1.83213	0.187929	0.263008	0.00979391	0.973585	49.2608
CS0005I	24	M	0.63	-0.18	0.32	0.120152	23.4501	7.42993	204.449	182.962	188.131	0.213899	0.0397471	0.513022	5.02768	0.681216	0.0835057	0.0713359	5.36639	0.072413	0.0425402	0.0515797	0.106744	0.108627	0.00216138	0.0487928	0.0252521	0.0331932	10.2385	0.0456231	0.237329	0.265303	1.38247	0.00984402	0.0644708	0.0319314	0.0488099	0.0807069	62.6778	1.1564	0.0307708	0.0312285	0.0381717	1.13411	0.123337	0.320826	0.0143591	1.24913	44.5442
CS1502X	52	M	-3.07	-1.35	-2.85	0.127202	17.9249	9.28336	185.019	240.193	181.251	0.227015	0.10367	0.596599	3.88114	1.66099	0.0764249	0.0767528	3.71509	0.105639	0.0463075	0.0782125	0.0777373	0.0319052	0.179443	0.0412542	0.080696	0.030989	0.886856	0.0463305	0.219351	0.0933227	0.205658	0.00952002	0.053155	0.0017457	0.0133209	0.015195	19.793	2.2678	0.00737534	0.00143364	0.0194856	0.345725	0.123048	0.19751	0.00849126	0.545591	13.9066
CS1459Z	52	M	-0.92	-1.86	-1.59	0.0607948	23.9043	8.15394	157.6	107.684	175.029	0.145335	0.0457589	0.267206	1.05275	0.29593	0.0274798	0.0206934	1.51547	0.0274659	0.00556166	0.00843762	0.0232675	0.0139694	0.0323283	0.0320638	0.0733571	0.0401215	1.23549	0.0276019	0.247092	0.137604	0.307873	0.00245451	0.0600434	0.0512206	0.0214854	0.00634353	22.1363	1.69789	0.0116616	0.02206	0.0189688	0.998994	0.198764	0.320138	0.014589	0.664266	34.3446
CS0932Y	52	M	-3.62	-1.54	-3.33	0.178604	29.89	14.8833	302.606	395.903	281.976	0.255892	0.117025	0.916054	5.81638	2.75339	0.123449	0.133517	2.5069	0.114572	0.0671318	0.15804	0.115823	0.029066	0.00275811	0.0501872	0.0841865	0.0518052	1.87373	0.0846042	0.227088	0.13752	0.455805	0.0531959	0.0691691	0.0144146	0.0164683	0.0158443	46.7029	2.14011	0.00679468	0.00376727	0.00876606	0.91433	0.163113	0.998501	0.0101345	0.959519	22.3917
CS0471Y	52	F	-1.87	-0.6	-1.63	0.0459538	49.1653	16.8691	396.898	353.946	301.719	0.356988	0.0497554	0.420586	8.22219	0.917429	0.0593534	0.0743496	1.74872	0.0378792	0.016368	0.0361125	0.0248341	0.0515301	0.0493944	0.0526039	0.106333	0.0240492	1.46257	0.114809	0.280849	0.0993217	0.386808	0.0186028	0.0712657	0.0123778	0.0205258	0.0208875	19.8557	2.75445	0.010408	0.0232667	0.0113859	1.74975	0.093667	1.21761	0.0122	1.22355	25.4139
CS0805K	12	M	-0.63	0.41	-0.16	0.0299418	5.857	1.13333	78.0077	53.5124	94.5941	0.114986	0.0145679	0.294865	0.496919	0.181331	0.0365075	0.0209775	0.468988	0.00672488	0.0178574	0.0281266	0.0287028	0.0215309	0.00349038	0.0184642	0.0164201	0.0183297	1.16472	0.0318287	0.157561	0.101811	0.249548	0.00112074	0.0277368	0.00535457	0.00480001	0.0220779	17.4437	0.898164	0.00720191	0.00827733	0.0083522	0.471815	0.15683	0.216139	0.0266485	0.618284	39.0552
CS1359P	12	M	-1.59	0.32	-0.87	0.0298994	15.6162	1.13895	131.805	68.0297	142.799	0.0389894	0.0158109	0.353095	0.594329	0.0862015	0.0306548	0.0576732	0.209014	0.0116963	0.0122792	0.0261127	0.0307437	0.000582879	0.00623936	0.0604531	0.166041	0.0510837	0.810356	0.162106	0.36254	0.143942	0.207767	0.0151825	0.106953	0.0289395	0.00422077	0.00524986	12.7603	3.06186	0.0019738	0.0414679	0.020316	1.41235	0.202602	0.37897	0.00622962	0.694177	19.2022
CS1161Z	24	M	-0.34	-0.44	-0.56	0.294769	30.6811	15.9193	175.448	162.204	140.606	0.0537526	0.0416355	0.251654	2.35404	0.617051	0.0231344	0.0369229	2.93086	0.034974	0.0140753	0.0492244	0.0319311	0.0249703	0.0171311	0.0451265	0.032327	0.0132659	1.15365	0.0156761	0.0595182	0.0675615	0.245568	0.0184887	0.0479676	0.0566098	0.0351475	0.0163308	45.4553	0.905637	0.0265579	0.0507463	0.0317767	1.36224	0.075673	0.164812	0.0183722	0.668042	29.5219
CS1091D	24	M	-2.08	-2.24	-2.99	0.0215786	34.1812	8.75303	267.529	304.991	237.388	0.0970685	0.0155593	0.250636	1.46216	0.364917	0.0505758	0.0138566	0.747143	0.0375213	0.0171688	0.0395442	0.0695494	0.0526965	0.0649736	0.127924	0.334557	0.263246	4.09402	0.15074	0.783813	0.592935	1.08562	0.0144671	0.203798	0.0209335	0.0131431	0.00506013	24.8802	4.3113	0.00706897	0.0121821	0.00837842	0.721189	0.270608	0.327898	0	0.741469	12.9527
CS0216K	24	M	0.84	-3.26	-1.7	0.02344	15.5442	5.01837	125.078	137.664	95.4595	0.197692	0.0298758	0.251884	3.06726	0.693046	0.0328607	0.0194268	0.66147	0.0360116	0.0248924	0.0116731	0.0668098	0.0267782	0.159776	0.0945574	0.0355761	0.0409527	9.44409	0.0810453	0.303571	0.332653	0.9499	0.00276273	0.0944805	0.0184651	0.00829783	0.0404932	51.7192	1.33283	0.00202467	0.00291051	0.0103327	0.572628	0.229737	0.176833	0.0141234	0.402456	14.0636
CS0668C	52	M	-2.09	-2.45	-2.75	0.0864963	18.4252	6.32929	140.229	151.411	122.869	0.169182	0.0299453	0.296003	1.31016	0.650329	0.0547175	0.0380242	0.638067	0.0193473	0.00884509	0.0383117	0.060845	0.0203048	0.0287879	0.0361567	0.0819122	0.040908	1.31181	0.0785307	0.180205	0.135935	0.234626	0.00454502	0.0522152	0.0265221	0.0168949	0.0147512	28.2437	1.53606	0.00195498	0.00880624	0.0118828	0.617178	0.164193	0.266422	0.0116756	0.57925	24.0786
CS1350L	24	M	-2.01	-1.46	-2.39	0.0145847	34.6213	7.39062	241.756	182.22	237.273	0.0275316	0.014035	0.184491	1.54665	0.187415	0.0208613	0.0544565	0.464556	0.0370713	0.0175864	0.0598534	0.0585956	0.0215286	0.0144547	0.0386812	0.00808664	0.0132821	3.33739	0.00836542	0.166329	0.204626	0.787099	0.0118671	0.0150172	0.0323203	0.0184038	0.00884607	22.1614	0.887911	0	0.0087238	0.0121414	0.982452	0.108704	0.394721	0.00392041	0.973589	13.3706
CS0028K	12	F	0.98	-1.52	-0.56	0.0448117	15.9658	1.37004	112.564	113.285	131.035	0.0664195	0.0248428	0.38523	1.20592	0.534466	0.0311192	0.0400081	1.46895	0.025755	0.0258168	0.0326701	0.0346794	0.00500183	0.139545	0.0201944	0.0729984	0.0371824	0.240711	0.0565121	0.145379	0.0482533	0.0846858	0.00193181	0.040377	0.0165698	0.00630381	0.00552716	6.15709	2.68691	0.00759866	0.0282985	0.025195	1.01307	0.0522651	0.243637	0.00685417	0.634371	14.4216
CS1113R	24	M	0.22	0.53	0.4	0.0712623	23.6632	5.89671	148.282	133.516	116.703	0.0501186	0.0428519	0.258527	1.56546	0.537968	0.0166617	0.0385971	0.758337	0.0564461	0.0229562	0.0340032	0.0438411	0.00308218	0.0437769	0.0593775	0.0744711	0.0343935	1.05698	0.0638689	0.212099	0.140924	0.260584	0.0141201	0.0559124	0.0869557	0.0252246	0.00778746	31.4261	2.6843	0	0.0131628	0.0202757	0.84203	0.0894645	0.291283	0.0101576	0.442843	12.4799
CS1878T	52	F	-2.6	-0.97	-2.35	0.0648049	13.7063	3.30947	132.088	147.798	128.273	0.18454	0.0347879	0.2146	3.29379	0.956912	0.0721918	0.0214076	2.5406	0.053625	0.0306417	0.0113109	0.0744616	0.0253617	0.199872	0.0511616	0.0164067	0.0128779	1.27642	0.0424896	0.0745503	0.040927	0.240645	0.0071799	0.0714276	0.0058745	0.0107726	0.0151073	25.6465	0.639045	0.010043	0.0018617	0.00315801	0.429848	0.129292	0.228195	0.0229749	0.423674	36.7662
CS1674D	24	M	-0.8	-0.41	-0.88	0.0669136	25.9899	5.85269	223.282	175.343	264.733	0.175984	0.0334456	0.778493	2.14147	0.661252	0.0868874	0.117398	1.37248	0.0228204	0.0231247	0.0482376	0.0486491	0.0154208	0	0.121525	0.0740339	0.0753223	1.43312	0.0801291	0.168017	0.122414	0.309047	0.0317577	0.158278	0.0437971	0.00705653	0.0233881	42.191	1.87061	0.00937801	0.0211684	0.0259135	0.97137	0.114622	0.296357	0.00946695	0.619444	13.0997
CS0130Y	52	M	-0.22	-1.33	-0.8	0.0830723	32.8836	5.73462	386.399	393.484	277.493	0.480133	0.0137972	0.489928	10.0533	1.28262	0.0765297	0.110366	0.986277	0.0427494	0.025541	0.0673484	0.0372103	0.0806391	0.044594	0.0557446	0.0204251	0.0347366	2.62833	0.0245763	0.220952	0.147237	0.7055	0.0154217	0.0375463	0.00588052	0.0169412	0.0264594	14.516	1.21798	0.00427574	0.01761	0.0117973	0.529174	0.311033	0.280102	0.00645204	1.17205	18.9292
CS0625I	52	M	-1.07	-1.12	-1.32	0.0788308	17.9747	6.58965	160.807	147.015	165.544	0.193807	0.0609848	0.571915	1.78469	0.733241	0.0746538	0.072197	1.60084	0.0368974	0.039096	0.0655645	0.052356	0.0116284	0.0394595	0.0607583	0.162112	0.0854146	1.2324	0.134115	0.275367	0.125187	0.241061	0.0245128	0.14624	0.017495	0.00991179	0.0120665	34.0024	3.7697	0.00576235	0.00437223	0.0109535	0.421539	0.087604	0.191845	0.00949282	0.518891	11.2348
CS1794F	12	M	-0.25	0.08	-0.12	0.0182294	14.0083	0.613688	126.889	94.8111	121.932	0.0653342	0.0223329	0.315095	1.09993	0.18165	0.0362073	0.0516772	0.435467	0.0106358	0.0154066	0.0230527	0.0375295	0.0091786	0.0214518	0.0715943	0.251432	0.117509	1.01535	0.162449	0.756171	0.293471	0.25582	0.00653451	0.174812	0.0519718	0.00608739	0.00384739	9.64531	4.9786	0.0109537	0.0722914	0.0257872	1.83805	0.331754	0.449267	0.0121834	0.944824	34.0923
CS0099U	12	M	-4.14	-0.37	-3.02	0.0330738	11.8292	0.708978	105.371	100.857	123.139	0.0505962	0.0164114	0.3268	0.786705	0.470359	0.0305571	0.050102	0.333099	0.0123521	0.0312744	0.0371265	0.0503964	0.00530857	0.0982626	0.0154027	0.100832	0.0702897	0.376037	0.0555274	0.204002	0.107657	0.102258	0.00771595	0.0341084	0.0350028	0.00508926	0.00151466	13.065	2.96817	0	0.0108576	0.0110124	0.859596	0.0962611	0.286173	0.00432381	0.505612	14.7458
CS0713Y	24	M	-0.03	0.74	0.36	0.117024	49.7908	15.1418	266.473	169.949	162.88	0.201145	0.0650726	0.350853	5.03891	0.543519	0.0752576	0.078363	4.37465	0.153426	0.0304383	0.0433095	0.062442	0.0461743	0.0280749	0.107155	0.103622	0.0467018	5.69469	0.118718	0.308351	0.169713	0.835135	0.0234121	0.175152	0.1883	0.0372084	0.0614322	88.8957	3.72277	0.0264379	0.055846	0.0387296	1.23522	0.0986778	0.47517	0.0152692	0.983945	28.1133
CS0239M	24	M	-3.41	-2.64	-4.07	0.228358	27.3411	14.9414	220.579	151.9	220.372	0.10581	0.0514693	0.562205	2.41867	0.241318	0.0393201	0.0318115	1.70368	0.0680549	0.0145773	0.0332142	0.0431425	0.0584553	0.0138828	0.252268	0.0205729	0.0715318	5.08359	0.0757657	0.0955963	0.263086	0.786758	0.0273422	0.119307	0.0846927	0.0328165	0.0485292	65.4812	0.71911	0	0.00829726	0.0163931	0.959506	0.29943	0.336753	0.00422894	0.834884	22.6595
CS0142S	24	F	-1.43	-0.29	-1.28	0.132525	38.8861	18.4707	268.773	241.946	217.987	0.173471	0.102108	0.744528	5.30594	1.14175	0.0953186	0.138221	2.6252	0.130434	0.0602041	0.170178	0.0830577	0.0308354	0.0143828	0.159511	0.168499	0.152248	4.83571	0.150534	0.29869	0.35299	0.598184	0.104285	0.118714	0.187745	0.0335259	0.0545423	94.5483	5.07721	0.014855	0.0358387	0.0346316	0.973965	0.122753	0.311847	0.0127096	0.755	13.9535
CS1338L	52	M	-1.83	-1.25	-1.94	0.0370356	13.3254	3.50097	147.547	94.084	173.289	0.223532	0.0124699	0.224169	2.11253	0.323571	0.0392617	0.0339583	0.77259	0.00789967	0.0129572	0.0139342	0.0205921	0.0719201	0.0246441	0.0709456	0.0589579	0.0341078	2.36844	0.0231585	0.238997	0.173149	0.42641	0.00290814	0.0689363	0.0237856	0.0144208	0.0276505	37.1779	1.5504	0.0145557	0.00860599	0.0134934	0.808318	0.238524	0.291404	0.012611	0.740752	38.6381
CS1656J	52	M	1.13	-0.2	0.79	0.0394125	22.3373	5.42785	245.768	257.972	170.453	0.511784	0.0341458	0.286343	8.16695	1.00247	0.09625	0.116862	0.592881	0.0122201	0.0382126	0.0187141	0.0443669	0.0802366	0.0051875	0.114796	0.0457922	0.0533316	1.64627	0.0690448	0.185344	0.0846731	0.340802	0.0189877	0.0328533	0.00853022	0.0286898	0.00498505	14.7783	1.76651	0	0.00542907	0.0373747	1.19866	0.165451	0.306823	0.00833561	1.29662	18.1166
CS2027A	52	M	-2.37	-2.6	-3.04	0.0852052	32.706	9.69768	197.205	308.542	136.295	0.296476	0.0371388	0.266767	2.21953	1.07782	0.0439541	0.037518	0.295928	0.0187845	0.0228906	0.0136714	0.0418075	0.0396934	0.00893817	0.0656477	0.117068	0.0353825	1.09835	0.066996	0.167827	0.126079	0.299225	0.0202221	0.0204596	0.0194967	0.020127	0.012038	14.8008	1.45245	0	0.00735028	0.00988842	0.672235	0.137991	0.207308	0.0106915	0.608608	14.0942
CS0689G	52	M	-1.15	-1.28	-1.47	0.134966	32.7478	17.5391	245.388	312.003	166.158	0.367556	0.0459837	0.284301	2.96861	1.0307	0.0358555	0.0404759	0.578244	0.0488675	0.0167022	0.0223103	0.0379399	0.0407839	0.0574859	0.0790648	0.0640332	0.0453976	1.62932	0.0302352	0.231634	0.121661	0.304235	0.0202577	0.0427324	0.0106192	0.0271925	0.0136489	20.8745	1.66017	0.00391322	0.0134867	0.0155938	0.967773	0.251139	0.340806	0.013076	1.18815	20.9868
CS1888P	52	M	0.12	-1.68	-0.74	0.341898	37.6558	26.6355	314.863	470.291	202.772	0.483799	0.13118	0.871085	24.6614	1.77299	0.118762	0.0951809	4.85209	0.12601	0.0262927	0.0310776	0.0557632	0.109589	0.00621661	0.155622	0.28092	0.179496	2.34029	0.193808	0.61638	0.271515	0.39586	0.0316216	0.225719	0.02086	0.0142895	0.00421633	24.3009	4.47515	0.00465061	0.0163956	0.0120302	1.33655	0.372626	0.594013	0.00833569	1.2821	31.8678
CS1564X	52	M	-0.56	-2.52	-1.72	0.257959	34.1312	19.7083	300.836	383.502	268.516	0.433483	0.190111	0.780431	11.5538	3.5426	0.143893	0.0613443	4.84198	0.216462	0.0626332	0.0650949	0.0907379	0.0784113	0.0810118	0.0542561	0.103954	0.0632342	4.18606	0.13833	0.656826	0.272585	0.736813	0.0296602	0.062432	0.0274995	0.0521933	0.0367597	49.9048	3.79225	0.00676752	0.0117845	0.0135663	0.928016	0.19847	0.415432	0.00960251	0.979377	48.9118
CS1883H	52	F	-0.95	-1.45	-1.41	0.0866669	27.6459	5.87134	192.692	137.329	153.836	0.17654	0.0664282	0.326877	5.57082	0.992402	0.0375504	0.0454191	1.22953	0.0508716	0.0497975	0.0427342	0.096842	0.0430174	0.0137128	0.0691889	0.0677956	0.0286135	1.39781	0.0504806	0.196539	0.103304	0.358253	0.0116868	0.0485228	0.049819	0.0109361	0.0265822	32.8307	1.62441	0.00217027	0.0249579	0.0171761	1.17556	0.0927771	0.411948	0.030879	0.658767	22.3069
CS0226G	52	F	-0.79	-0.26	-0.68	0.253879	83.7853	34.2864	589.422	676.515	305.528	0.808149	0.130932	0.424979	29.0368	2.55769	0.111415	0.0888774	2.60706	0.108547	0.056583	0.0480297	0.142238	0.208423	0.18802	0.11565	0.103371	0.101991	3.28226	0.217064	0.675139	0.363053	0.750091	0.0766399	0.12727	0.0417347	0.075526	0.0849331	35.5884	4.81241	0.0195083	0.0269939	0.014888	1.90719	0.268304	0.749631	0.00361603	1.63826	31.4154
CS1491R	12	M	-0.59	0.76	0.12	0.05683	8.74843	2.21689	110.633	77.0596	131.351	0.107788	0.0311495	0.527293	1.63714	0.202162	0.0667761	0.0706196	0.356949	0.0343258	0.0241196	0.0199056	0.0462706	0.0198925	0.00563129	0.0311129	0.0160843	0.0200458	0.798712	0.0435242	0.181374	0.132276	0.258567	0.0073811	0.0387861	0.0014578	0.00680379	0.0102919	6.99002	0.823661	0.00126573	0.0166666	0.012489	0.569878	0.18137	0.232835	0.0117517	0.705164	43.044
CS0707Y	12	M	-1.03	1.35	0.2	0.0165976	8.95359	0.454964	133.834	37.1209	192.632	0.0327707	0.0164048	0.518887	0.322091	0.0674557	0.0426063	0.0615931	0.144985	0	0.00605938	0.0306219	0.0179506	0.00156291	0.00154185	0.0128745	0.0410141	0.0217958	0.808215	0.0290785	0.262132	0.126997	0.20913	0.00774363	0.0279644	0.00302389	0.00164077	0.00472778	8.38478	1.43635	0	0.017307	0.0220198	0.706864	0.196992	0.184483	0.00273955	0.922728	34.7737
CS1400P	12	F	-1.77	-0.09	-1.33	0.0968219	15.2471	6.10043	119.951	88.324	121.392	0.0288452	0.0184695	0.237339	1.16333	0.195352	0.0144064	0.0249607	0.804703	0.028327	0.00651337	0.034526	0.028855	0.0119222	0.0234872	0.02388	0.026334	0.0104114	0.326384	0.0445517	0.112443	0.0708783	0.0794009	0.00539466	0.0384762	0.0124342	0.0114024	0.0038924	10.3387	1.47363	0.00316629	0.0175913	0.0215169	0.74803	0.0736623	0.16515	0.0140334	0.514041	15.4183
CS0729O	12	M	-2.66	-0.9	-2.45	0.0335624	10.3006	0.950857	119.966	50.6778	168.401	0.0690141	0.0461137	0.504104	0.489532	0.151309	0.0322202	0.0707654	0.33055	0.010911	0.0143323	0.0322057	0.0348926	0.00305752	0.0137998	0.0238639	0.0515318	0.0258066	0.717731	0.0566239	0.185597	0.0922246	0.222007	0.00413261	0.0399319	0.0117962	0.00684323	0.00408296	8.36158	1.0689	0.00451084	0.0270652	0.0272851	1.08793	0.145289	0.318505	0.00878192	0.772898	46.0392
CS1806X	12	F	0.05	0.35	0.26	0.0835082	8.21599	1.42156	94.338	89.5914	104.561	0.101476	0.0173277	0.310274	1.4817	0.381206	0.026495	0.0251823	0.377888	0.0282182	0.0233943	0.00954203	0.0760145	0.0102241	0.0555427	0.0299298	0.209686	0.152291	3.3293	0.148652	1.54581	0.463354	0.559126	0.00187385	0.0896722	0.0126612	0.00527838	0.00475486	20.1476	11.1725	0.00224484	0.0130538	0.0238849	0.822294	0.335345	0.356242	0.00290119	0.764953	41.6445
CS0444U	24	F	0.14	-2.47	-1.68	2.36261	37.9684	44.7504	260.272	303.351	139.655	0.0348385	0.0522986	0.34374	4.79564	1.21497	0.00478044	0.02027	1.74342	0.0617316	0.0040368	0.0565792	0.0291736	0.0128931	0.0133512	0.0488258	0	0.00603136	0.894034	0.00608809	0.00524402	0.0349349	0.120979	0.0621885	0.0296702	0.0154816	0.00634055	0.0102585	37.4121	0.260842	0.00598695	0.013101	0.00968371	0.876737	0.0874328	0.202167	0.0156812	0.597142	14.4822
CS0140U	24	F	-1.99	-1.85	-2.75	0.0626909	50.3236	4.46268	338.825	213.569	523.246	0.0352446	0.0183194	0.339041	0.874844	1.04824	0.00371905	0.0131756	0.180021	0.0307777	0.0521865	0.0686721	0.0583952	0.0132857	0.0475082	0.0397109	0.182744	0.137941	1.32543	0.110851	0.277446	0.277422	0.371757	0.017746	0.0729608	0.0610978	0.00745967	0.0211838	50.488	4.09218	0.00227305	0.0122675	0.0085086	1.15255	0.183556	0.295543	0.00561474	0.726321	19.5093
CS1458N	52	M	0.7	-0.97	0.09	0.0450068	17.1306	5.34343	122.93	128.853	99.5196	0.11724	0.0294107	0.188662	1.39809	0.345086	0.0250559	0.0286181	1.62512	0.0387798	0.00742568	0.0276557	0.0468667	0.0672891	0.0237101	0.10092	0.0820966	0.0549406	1.99798	0.0355292	0.171558	0.113788	0.328791	0.00481453	0.0591911	0.0469238	0.023746	0.0195218	33.1112	1.61045	0.00179443	0.0159704	0.0242079	1.06929	0.172867	0.281168	0.0192443	0.859449	49.2944
CS0709W	52	F	0.17	-0.79	-0.23	0.193286	25.5374	2.71733	120.43	206.781	105.723	0.139584	0.0283027	0.311539	2.59445	2.18775	0.0360803	0.0300664	1.07664	0.0477358	0.0391622	0.0171919	0.0329759	0.034053	0.0291636	0.0223066	0.0430408	0.0366797	0.884004	0.0315435	0.202153	0.105303	0.253558	0.0298188	0.0261716	0.0301194	0.0129247	0.00373182	13.2338	1.49988	0	0.00871268	0.0100259	0.484479	0.117703	0.15621	0.00640936	0.378189	11.1924
CS0857O	52	M	0.18	-0.38	-0.02	0.0410376	23.6682	4.4615	178.353	249.723	142.888	0.448132	0.0331042	0.237408	4.31917	1.3069	0.0669209	0.0452044	0.42307	0.0316974	0.0257996	0.0121032	0.0405097	0.0695474	0.0353701	0.0353902	0.0751557	0.0649012	1.56711	0.0393733	0.249522	0.150318	0.426511	0.0071771	0.0484508	0.0175622	0.0167223	0.0172046	16.7773	1.78477	0	0.0116902	0.016027	1.15605	0.166649	0.410942	0.00976407	0.9881	22.9837
CS0448Q	52	F	-0.16	-0.39	-0.28	0.100421	18.8351	4.97115	159.023	153.503	178.339	0.184618	0.0324583	0.234244	2.14912	0.777994	0.025193	0.0218351	0.299392	0.0202148	0.0268559	0.0128338	0.0162897	0.0321191	0.109171	0.0604935	0.0556817	0.0473061	1.35586	0.0572164	0.23499	0.19718	0.354499	0	0.0390651	0.0219857	0.0103827	0.00918559	24.5887	1.80709	0.00231796	0.00581663	0.0104546	0.51627	0.238483	0.265614	0.0145183	0.645035	15.3818
CS0078Q	52	F	-0.6	-1.21	-1.02	0	12.3952	1.76178	194.772	181.273	220.648	0.191946	0.0218482	0.304393	3.39714	0.912192	0.0248495	0.051575	0.246742	0.014811	0.0209591	0.0380212	0.0246711	0.0243007	0.189663	0.0367542	0.04574	0.0316726	1.1937	0.0566713	0.233418	0.131048	0.318919	0.0109173	0.0358584	0.00998802	0.0072275	0.00252209	11.8108	1.65714	0.00288327	0.0025274	0.00592327	0.509175	0.127534	0.810367	0.00721848	0.694512	11.9286
CS2026O	52	M	-2.32	-2.56	-2.97	0.289598	51.7789	19.4781	357.866	381.408	258.377	0.315738	0.217717	0.511798	3.18129	4.53609	0.0431262	0.0476631	0.391226	0.0261866	0.113767	0.0441908	0.131372	0.0220222	0.184621	0.0127832	0.0309232	0.0498065	0.835637	0.0370095	0.160503	0.083811	0.208387	0.0479607	0.029957	0.0147755	0.00924177	0.00336831	7.20015	1.44737	0	0.0124454	0.00348268	0.761181	0.214362	0.371223	0.00585741	0.604841	13.8698
CS1460R	12	M	0.14	1.14	0.84	0.063039	13.861	5.24822	115.219	124.268	125.132	0.0756968	0.0471709	0.309247	2.13172	0.776399	0.0543547	0.0755085	2.56466	0.086197	0.0388193	0.0973359	0.0498983	0.00629882	0.0117223	0.0353587	0.0531688	0.0313614	0.68736	0.057668	0.201083	0.108856	0.227945	0.0230479	0.067677	0.0111563	0.00377135	0.00500784	7.76204	1.16736	0.00522399	0.0202875	0.0253524	0.630982	0.175689	0.250732	0.00928713	0.681354	22.1774
CS1144R	12	M	-1.39	1.43	-0.03	0.0217122	26.6022	1.54718	125.272	74.6747	123.261	0.055256	0.00395566	0.296082	0.438542	0.0892045	0.0467822	0.0319039	0.165135	0.00988407	0.00776258	0.010494	0.0605684	0.011558	0.0679112	0.0923339	0.164497	0.0646965	1.09828	0.110269	0.449281	0.237102	0.195007	0.010739	0.078818	0.159089	0.00385388	0.00434309	10.8897	2.8583	0.00697029	0.0862244	0.0418403	1.61097	0.239844	0.224362	0.00536023	0.447116	13.4066
CS1779V	12	F	0.43	-0.25	0.1	0.0290906	13.6513	2.71204	132.945	100.687	146.586	0.0540928	0.0277515	0.289324	1.26489	0.260993	0.032252	0.0544978	2.72886	0.03375	0.0280406	0.0312354	0.065869	0.00352646	0.0126338	0.0324015	0.107772	0.0636495	0.655066	0.0824617	0.368233	0.171199	0.172145	0.0118145	0.0815279	0.0240136	0.00316602	0.00301809	8.63046	3.51339	0.107888	0.0260869	0.0190294	1.14531	0.1631	0.352352	0.00277113	0.960059	30.6622
CS0554A	12	M	0.83	-0.65	0.12	0.016561	7.55525	0.824067	82.4742	37.4925	114.036	0.0512302	0.0081743	0.297208	0.534604	0.0767795	0.024776	0.0410215	0.416961	0.0127885	0.00327787	0.0134209	0.0160285	0.00546102	0.00320585	0.0379108	0.0434363	0.0171861	0.845948	0.0402871	0.176811	0.103323	0.23309	0.00315415	0.0582954	0.0108108	0.00253727	0.00639031	13.5292	1.09789	0.030007	0.0197942	0.0327866	0.830428	0.143565	0.206839	0.00716047	0.738051	30.9428
CS1920F	52	F	-0.54	-0.61	-0.67	0.00685496	32.0874	1.54296	226.226	233.903	208.555	0.264481	0.023942	0.330221	4.09027	0.922415	0.0492551	0.111319	0.199948	0.0292343	0.0228672	0.0454757	0.0328155	0.00902708	0.0339136	0.0107567	0.0446158	0.0434649	0.741843	0.0498362	0.106895	0.0712604	0.225991	0.0266781	0.0296871	0.0132177	0.0128875	0	6.77642	1.2865	0	0.0188487	0.012362	1.4614	0.139379	0.294049	0.0105179	0.740933	12.6354
CS1746X	52	F	-1.74	-1.36	-1.94	0.0865863	27.092	6.36349	174.214	142.65	155.345	0.177719	0.0510654	0.501178	3.11006	0.471077	0.0829343	0.0613807	1.53184	0.051462	0.0225829	0.050338	0.0510787	0.0337418	0.107968	0.0975413	0.0934893	0.0385945	1.26448	0.106615	0.229885	0.0969618	0.237399	0.0167198	0.149954	0.0323254	0.0135612	0.0218083	31.7645	2.22617	0.00298109	0.00901822	0.00565696	0.513236	0.119032	0.187655	0.0097119	0.465739	11.6063
CS1024P	52	F	-1.03	-1.91	-1.71	0.017411	24.0312	6.17943	270.872	364.444	225.926	0.59044	0.072175	0.476046	5.67821	1.71026	0.0813475	0.147941	0.302529	0.0158776	0.0208942	0.0604048	0.0362274	0.0422465	0.12311	0.0490043	0.0942029	0.0964107	1.67353	0.0580029	0.295031	0.185255	0.476243	0.0148483	0.0134871	0	0.0116766	0.0217223	10.3608	2.04109	0	0.00515715	0.0159377	1.33396	0.364853	2.00221	0.0168171	1.01572	22.9939
CS0710O	52	F	-2.17	-1.51	-2.32	0.115218	13.1201	4.61865	141.73	146.596	162.414	0.183738	0.0199973	0.510114	1.33675	0.665439	0.0802643	0.0790537	1.15061	0.0227753	0.0380405	0.0593823	0.0520654	0.0397158	0.0257893	0.0469472	0.0735078	0.0533009	1.21935	0.0266976	0.212241	0.120072	0.262957	0.0106926	0.0205625	0.00572047	0.0229713	0.0143484	32.0714	2.43196	0.0112164	0.00623008	0.00413282	0.322049	0.113702	0.15851	0.00296699	0.572786	12.5001
CS1206P	52	F	-2.33	-2.3	-2.89	0.108207	14.6948	5.24019	163.944	296.745	174.583	0.0994351	0.0647312	0.480157	1.84397	3.52591	0.0355452	0.0477435	1.46054	0.0461065	0.090085	0.0581626	0.078964	0.0292009	0.0408766	0.0302715	0.0623986	0.0918775	1.76522	0.0390251	0.458352	0.344848	0.46606	0.014777	0.0443578	0.0115079	0.00185802	0.00648785	23.0109	2.65085	0.0181236	0.00840378	0.00967547	0.758726	0.25269	0.315136	0.0104704	0.825464	55.0644
CS1191N	12	M	-0.52	-0.94	-1.06	0.028961	10.0113	1.18327	129.715	82.2802	183.989	0.0576604	0.0147436	0.445641	1.03069	0.388439	0.03561	0.0562018	0.646638	0.0135653	0.017098	0.0233064	0.0285572	0.00950115	0.00895087	0.0215588	0.0311828	0.0167909	0.60296	0.033436	0.202384	0.124329	0.208019	0.00478504	0.0419813	0.00274833	0.00815995	0.00249548	5.96558	1.09806	0.0354865	0.0267904	0.0100269	0.757857	0.169755	0.266795	0.0041446	0.798508	35.5757
CS2035Y	12	F	-1.5	0.43	-0.79	0.0839194	14.0843	1.94555	125.28	170.048	152.625	0.0869682	0.0345787	0.465868	1.43791	1.95031	0.0562794	0.0762157	1.317	0.0403895	0.0664317	0.0765224	0.0562479	0.00775954	0.0614286	0.0164848	0.152987	0.102337	0.321975	0.0922508	0.328297	0.151409	0.166609	0.0156463	0.0785822	0.0153322	0.00665802	0.00597537	8.37417	6.71614	0.00605151	0.0130936	0.0119431	0.598728	0.0957317	0.309154	0.00508067	0.662894	15.4714
CS0022Q	12	F	-1.13	-0.13	-0.93	0.0542919	17.7271	6.5537	144.261	105.603	145.391	0.0315115	0.0325285	0.26957	1.62563	0.195317	0.0337995	0.0424921	3.18497	0.0273262	0.01182	0.0312042	0.0441219	0.00645852	0.00703101	0.0488243	0.105144	0.0692608	0.611553	0.105465	0.29333	0.133132	0.1912	0.0122715	0.0956064	0.0420441	0	0.00168071	6.60255	2.51595	0.0520917	0.0489166	0.0460329	1.33092	0.139864	0.385257	0	0.978729	17.1588
CS0915Q	12	F	-0.08	-1.23	-1.06	0.0206013	10.44	0.759583	88.6846	37.7076	129.278	0.0162569	0.0147347	0.312979	0.34103	0.0986176	0.0288269	0.0379201	0.116559	0.00334987	0.00444974	0.0189848	0.0190423	0.00198766	0.0174957	0.0242845	0.0311352	0.0154467	0.425013	0.0564008	0.151982	0.0775954	0.127604	0.00709769	0.0465001	0.0349441	0.00242117	0.00143534	5.88182	0.895718	0.00449103	0.0532845	0.025964	1.09756	0.147979	0.181447	0.00709013	0.506032	19.5806
CS1111T	24	M	-1.41	-1.9	-2.27	0.161318	33.1451	12.5586	275.415	325.749	220.797	0.0679952	0.0370286	0.353861	3.34154	1.45589	0.0122322	0.0498128	2.87463	0.0653183	0.0442812	0.0395303	0.0790467	0.00760083	0.0529672	0.0625692	0.0897363	0.100162	4.12468	0.170452	0.357011	0.331506	1.01685	0.0302401	0.257797	0.00720783	0.0199215	0.0120744	63.3977	2.22938	0.00723293	0.00595653	0.0122915	0.719207	0.288226	0.29893	0.0152698	1.07942	18.4859
CS0117M	24	F	-1.76	0.01	-1.33	0.0466531	16.3301	3.3366	120.871	104.052	123.341	0.0819302	0.0322269	0.436384	0.900589	0.385967	0.059022	0.0545056	0.334663	0.0247499	0.0326353	0.025183	0.0385555	0.0302989	0.0182454	0.0612326	0.0422086	0.0513109	6.12963	0.0415924	0.181884	0.236447	0.626067	0.00166584	0.0286192	0.03901	0.0181424	0.00826267	37.7429	0.78207	0.00326232	0.0111903	0.0197727	0.766745	0.237678	0.220535	0.00183517	0.612238	23.1652
CS0938S	24	M	-0.01	-0.73	-0.49	0.0527705	14.3322	4.12764	123.043	105.932	118.352	0.0554463	0.0145207	0.181162	1.49265	0.371927	0.0150527	0.0232519	0.578674	0.0446377	0.0127505	0.0555546	0.0266989	0.0262696	0.0310336	0.0305163	0.0276093	0.0269891	1.36974	0.0388117	0.0947538	0.0878705	0.293905	0.0028888	0.0460864	0.059421	0.0344402	0.026584	51.3432	1.4431	0.00293191	0.0191494	0.0232769	0.841447	0.098119	0.184088	0.0147174	0.681562	14.8
CS0307K	24	F	-1.13	-0.44	-1.16	0.137452	20.5423	8.10322	130.272	159.833	112.276	0.0580288	0.0263956	0.250822	2.25608	0.88132	0.0254501	0.0313723	0.396685	0.0489666	0.0261311	0.0611758	0.0313461	0.0216164	0.239299	0.0208739	0.013339	0.0199832	1.05982	0.0229876	0.06303	0.0965745	0.299005	0.00998123	0.00832521	0.043888	0.0198676	0.0142361	38.4227	0.814311	0.00173697	0.020566	0.0239041	1.16413	0.0927897	0.17116	0.00997309	0.650288	19.0135
CS0401A	24	F	-1.26	0.15	-0.89	0.1108	30.718	6.81452	140.891	175.917	119.511	0.0885348	0.0295171	0.340019	2.88506	1.06223	0.0152944	0.0296679	0.974021	0.0474081	0.0378208	0.00945585	0.0539491	0.0129264	0.0451894	0.0655755	0.0659753	0.0445399	7.21176	0.0427248	0.37075	0.246156	0.977738	0.00666858	0.0396926	0.0528158	0.0110582	0.00828386	33.008	1.34982	0.00292653	0.0164025	0.0114462	0.781429	0.169245	0.186569	0.00324058	0.448638	18.1712
CS1508R	12	F	-0.98	0.03	-0.71	0.0552387	11.9931	1.77349	119.208	78.9121	142.989	0.0606948	0.0588347	0.400481	0.802334	0.338948	0.0393668	0.0610291	0.380259	0.0295222	0.0321883	0.0126418	0.0484518	0	0.0139951	0.0285987	0.122711	0.0397397	1.20479	0.0786665	0.444951	0.182194	0.323189	0.00469414	0.0485342	0.0197407	0.00205033	0.0010812	14.4048	3.59752	0.00268001	0.0178764	0.0381132	0.816253	0.179817	0.309274	0.00381287	1.0554	48.002
CS0656I	12	F	-1.46	-1.87	-2.6	0.047012	12.4962	1.96256	109.016	90.9931	132.152	0.0541952	0.0245452	0.343195	1.4963	0.388804	0.040371	0.0623029	0.530964	0.0429175	0.0276661	0.0477153	0.0465481	0.000936909	0.00441914	0.0269381	0.0450382	0.0168772	0.431746	0.0839024	0.154802	0.0782177	0.140448	0.0140488	0.0578171	0.0327523	0.00324596	0	13.1068	2.38425	0.00433918	0.0413823	0.0236443	0.912608	0.110486	0.277193	0.00415869	0.572707	15.104
CS0864A	12	F	-0.72	-0.52	-0.94	0.0279589	13.8657	0.443854	110.92	72.9321	136.032	0.0424062	0.0120494	0.200664	0.50349	0.191853	0.0376662	0.0371029	0.182517	0.00741447	0.0056919	0.0118286	0.0324007	0.014234	0	0.0179233	0.0428227	0.0235661	0.530667	0.0511217	0.131875	0.114616	0.208073	0.0109896	0.0244702	0.00780582	0.00171362	0.00383333	5.26218	0.98736	0.00465959	0.0139342	0.0210138	0.720272	0.212401	0.201464	0.00349081	0.685741	12.9741
CS0312Y	12	F	-0.31	-0.01	-0.26	0.00896837	9.24914	0.359897	75.0557	43.8218	97.3503	0.0273213	0.0143267	0.286801	0.39559	0.105494	0.0254143	0.0467096	0.265284	0.0102492	0.00604598	0.024166	0.0236054	0.00120683	0.0227566	0.0380528	0.0256272	0.0210336	1.56041	0.0416558	0.214311	0.133916	0.269934	0.00414066	0.0512035	0.0633324	0.00110251	0.0060371	21.0027	1.47878	0.0186502	0.0290255	0.0323678	0.728413	0.14513	0.179288	0.00871749	0.517433	23.5737
CS0532K	12	M	-0.62	-0.04	-0.46	0.0301532	17.4815	2.15644	180.747	92.0385	230.434	0.0816673	0.0321953	0.604693	1.01603	0.199451	0.032498	0.0805499	1.51985	0.0143924	0.0273547	0.0509416	0.0515532	0.00380732	0	0.0507771	0.0874766	0.0445275	0.797248	0.0838056	0.381717	0.227173	0.288485	0.0148629	0.118092	0.0226138	0.00259154	0.00415953	7.48875	2.40308	0.156961	0.0188095	0.0245545	1.21279	0.194518	0.346369	0.00473037	0.824089	15.6649
CS0866Y	12	M	-1.69	-0.77	-1.73	0.0451829	10.4462	1.12539	105.653	98.6469	125.997	0.0370836	0.0225193	0.334568	0.709966	0.470411	0.0237828	0.0700216	0.331495	0.013376	0.0195911	0.033793	0.0259928	0.00132486	0.0146082	0.0240804	0.0296142	0.0132315	0.378098	0.0495089	0.136734	0.0854514	0.129142	0.00251102	0.0425256	0.0213845	0.00767425	0.00500214	11.5688	1.39152	0	0.0383109	0.0367538	1.04634	0.120505	0.296044	0.00856353	0.669972	16.5485
CS1252Z	12	M	0.17	0.81	0.66	0	37.0988	1.01478	269.199	172.875	303.533	0.0750204	0	0.258851	0.816833	0.173966	0.0077426	0.0445726	0.471771	0.0147912	0.0115275	0.09044	0.0572053	0.0114768	0.00635191	0.0331356	0.0767772	0.0299795	1.09552	0.0454745	0.227498	0.0986381	0.221945	0.0240763	0.0529135	0.00670837	0.00523153	0.00539217	3.97708	1.4488	0	0.00571297	0.0219063	0.895641	0.24765	0.287375	0	0.805195	12.2191
CS0941I	12	M	0.12	-0.84	-0.57	0.0339407	11.1672	1.58683	119.881	90.5697	147.073	0.0551936	0.0374976	0.332988	2.50096	0.447079	0.0154687	0.0237906	2.75613	0.063053	0.037498	0.00795011	0.0647151	0.00309876	0.210849	0.0154398	0.0741913	0.0333558	1.40131	0.116909	0.555614	0.265043	0.350154	0.00565792	0.141203	0.0178241	0.00449527	0.0039492	11.2365	3.48408	0.075557	0.043378	0.0265691	1.23141	0.277206	0.277084	0.00702482	0.696355	37.1934
CS0681O	12	M	-0.06	-1.06	-0.86	0	38.7008	4.4738	342.877	237.686	221.788	0.637665	0.0686582	0.620098	8.07725	1.64887	0.0545051	0.158382	0.332736	0.0173565	0.0107355	0.0692872	0.0207243	0.00609361	0.0628639	0.00992719	0.0177227	0	0.519105	0	0.0189834	0.0177592	0.0411098	0.0535344	0.0118218	0.0103834	0.0083165	0	4.40676	0.814077	0	0.0192955	0	0.720767	0.140514	0.211176	0.000130595	0.484946	9.46702
CS0429K	12	M	-3.27	-0.37	-2.44	0.00625804	17.2559	2.58175	205.574	140.334	159.952	0.333095	0.0510691	0.410676	6.58995	0.976738	0.0746006	0.0882408	0.381789	0	0.0110328	0.0302966	0.0495706	0.0036869	0.0818898	0.0586468	0.0297458	0.0118063	0.790465	0.0236483	0.120444	0.0643659	0.174067	0.00913467	0.0797563	0	0.0131837	0.0104672	5.99879	1.14959	0.00730361	0.00761141	0.00418104	0.775827	0.197887	0.498364	0.0039877	0.747395	13.7875
CS0453E	12	M	-0.51	-1.2	-1.33	0.0241208	10.2578	1.29477	93.6471	45.3942	122.012	0.0521608	0.00929233	0.323977	0.608619	0.0955836	0.0312742	0.0532814	0.19679	0.0113914	0.00664007	0.0201572	0.0186097	0.00619011	0.0362854	0.0116669	0.00550861	0.00553295	0.243507	0.0199446	0.0655968	0.0338757	0.0599001	0.00673916	0.0251548	0.0180502	0.0046718	0.00470878	4.20388	0.780613	0	0.0204097	0.0210313	0.683278	0.0563097	0.220389	0.00142836	0.41359	8.70736
CS0470M	12	M	-0.91	-1.89	-2.23	0.108485	16.9346	4.30079	120.056	86.2737	115.82	0.0444834	0.0029078	0.262272	0.968375	0.127969	0.0179618	0.0230764	0.795408	0.0196569	0.00955161	0.0208861	0.0187733	0.0145808	0.00178967	0.0320189	0.0400981	0.0140895	0.579638	0.0502563	0.197723	0.123109	0.220842	0.00732598	0.113471	0.0256484	0.00612236	0.00528183	4.08214	1.11916	0.00735454	0.153276	0.051837	2.52985	0.130579	0.500497	0.00866436	0.743571	40.516
CS1505H	12	M	0.94	-0.04	0.65	0.138847	14.1825	8.18093	147.561	124.617	135.428	0.0739633	0.0294641	0.350152	1.36414	0.478301	0.0377972	0.0413761	1.65956	0.0432575	0.0307491	0.0157248	0.0434366	0.0117498	0.156865	0.0343742	0.042215	0.0358305	2.02598	0.0397961	0.329251	0.191646	0.374185	0.0104443	0.0734092	0.00960888	0.00716802	0.00421848	15.8795	1.47557	0.0265297	0.0609827	0.0554164	2.02977	0.234835	0.511665	0.00934708	1.36227	67.7478
CS0525Y	12	M	1.45	-1.1	0.21	0.0449789	14.2151	2.12871	104.113	71.0188	139.286	0.0482397	0.0228054	0.354636	0.487007	0.274329	0.0452361	0.0395827	0.216779	0.01852	0.0119223	0.0273865	0.0350495	0.00894271	0.008424	0.00580059	0.0189168	0.0160073	0.522069	0.0246366	0.117436	0.0759103	0.154117	0.00578474	0.0160497	0.0207982	0.00123402	0.00127374	3.43936	0.580701	0	0.0486945	0.0280835	0.986062	0.154419	0.127908	0.00783579	0.390394	16.021
CS0732E	12	F	0.75	-0.14	0.41	0	29.5274	0.40876	190.327	108.604	177.882	0.0325	0.00761448	0.179057	0.366001	0.0832646	0.0109926	0.0249158	0.115481	0.0126437	0.0071468	0.0886225	0.0236773	0.00545456	0.0074612	0.0506813	0.3381	0.111216	0.818075	0.0545705	0.328565	0.138335	0.258155	0.00825775	0.0574701	0.00525964	0.00633228	0	2.7948	1.84202	0.00542888	0.00882329	0.00975095	0.833174	0.196383	0.528785	0.00757068	0.564801	8.3287
CS1342N	52	M	-2.26	-2.02	-2.64	0.0802861	34.8693	6.02845	167.661	124.627	162.67	0.126583	0.0217897	0.237965	2.90714	0.39561	0.0227829	0.0313412	0.87025	0.0539964	0.0118964	0.00867952	0.0388811	0.04403	0.0927024	0.0578362	0.0605398	0.0169574	1.25583	0.0447973	0.240244	0.125812	0.368893	0	0.0209657	0.138754	0.010814	0.0106598	26.0215	2.1923	0.00201086	0.0434556	0.0479641	1.44961	0.148773	0.650638	0.0197434	0.689645	27.3948
CS1525Z	52	F	-0.96	-1.71	-1.55	0.0887786	19.1939	5.17794	149.732	134.577	173.783	0.157378	0.0484851	0.709967	1.94045	0.644113	0.0559892	0.073043	1.9189	0.0418	0.0264909	0.061964	0.0774209	0.0165691	0.0599975	0.0380792	0.0697954	0.0556538	1.06317	0.0632321	0.248456	0.121752	0.237823	0.00650583	0.0887715	0.0475101	0.00302609	0.00911193	23.8043	2.13755	0.0097718	0.0131391	0.0141353	0.735077	0.119898	0.182222	0.00187551	0.5318	15.5506
CS1379H	24	F	-0.04	-1.2	-0.85	0.1462	17.5075	6.52168	191.231	278.272	158.652	0.154885	0.0296772	0.621838	1.78832	2.07969	0.0854013	0.0777212	1.77082	0.0205715	0.0825352	0.0513475	0.0679688	0.0381154	0.023834	0.0641257	0.119262	0.148907	8.88119	0.090286	0.461745	0.37771	0.873689	0.0131807	0.0895324	0.0223178	0.0119519	0.0130914	51.2914	2.59538	0.0268509	0.015447	0.0250196	0.904917	0.271367	0.293847	0.00916865	1.02052	35.1685
CS0375K	24	F	0.71	-0.69	0.06	0.122908	34.6952	8.63569	169.489	206.915	142.357	0.0447764	0.0721163	0.338398	1.50663	1.18081	0.0260478	0.0360135	0.512104	0.0515286	0.0247406	0.0439798	0.0482956	0.0203001	0.0138578	0.0583386	0.035909	0.0428228	1.22376	0.0231237	0.109437	0.127127	0.297371	0.0125784	0.0250145	0.0969494	0.00745047	0.00809848	41.0317	1.07588	0.00207738	0.039637	0.0182313	1.14521	0.16416	0.492662	0.00710543	0.756956	25.8976
CS0305M	24	M	-2.11	-1.17	-2.27	0.0981585	18.403	3.11003	108.321	141.754	103.101	0.0740694	0.0280234	0.19738	1.50742	1.08352	0.0163017	0.0200144	0.417061	0.0191991	0.0229832	0.0101091	0.0368795	0.00983385	0.016572	0.0259725	0.0145536	0.0352899	0.900134	0.0304602	0.148041	0.14268	0.262967	0.00590521	0.0195128	0.018645	0.00998957	0.00976899	19.3696	1.01615	0.00207881	0.0204841	0.0176116	0.850733	0.0842819	0.345121	0.00888726	0.533955	11.6001
CS0756S	24	F	-3.02	-0.36	-2.44	0.101437	18.8058	1.15781	162.981	231.884	177.733	0.0297604	0.0152344	0.286392	0.657717	0.924697	0.0214451	0.0327377	0.230039	0.018436	0.0573697	0.0218854	0.0709905	0.00847881	0.0102165	0.0397826	0.143625	0.139011	2.62734	0.0514301	0.503495	0.489414	0.698135	0.0136156	0.0344091	0.0312763	0.0103724	0.00387151	41.4284	3.26124	0	0.0088396	0.0148361	0.830889	0.211619	0.506873	0.00935859	1.16469	23.3782
CS1018P	24	M	-3.48	-1.48	-3.38	0.112287	18.0155	9.30192	155.369	257.073	148.449	0.159107	0.0585007	0.430919	1.80212	1.93325	0.0413133	0.0373141	0.462897	0.0237408	0.0741504	0.0269669	0.0913094	0.0327227	0.0797383	0.0339897	0.124395	0.119841	8.67334	0.0801092	0.460197	0.412225	0.929134	0.00330947	0.0616938	0.0139378	0.0169561	0.0168138	56.2296	2.65927	0.00856585	0.00571216	0.00699331	0.592048	0.310324	0.39434	0.0138714	0.852632	56.7895
CS1755H	24	F	-0.26	-0.96	-0.85	0.0846312	34.6064	5.5972	148.928	116.758	130.664	0.0668361	0.0198629	0.523793	2.89335	0.27649	0.0547506	0.0527392	4.1151	0.0342832	0.0164145	0.0499894	0.0236247	0.0207522	0	0.0395937	0.0118475	0.0234443	2.09978	0.00960586	0.0699312	0.0916492	0.322465	0.0304879	0.0391378	0.171394	0.0217116	0.0167495	50.0027	0.908746	0.0459161	0.0851533	0.0324516	1.4837	0.11311	0.29313	0.0154958	0.742745	17.0658
CS0045S	24	M	-0.38	-2.01	-1.62	0.338405	34.1999	13.9269	306.431	363.441	180.2	0.139129	0.0608312	0.332247	8.38055	2.11625	0.0360756	0.0357384	4.05917	0.264408	0.039885	0.069246	0.0457847	0.0481201	0.051457	0.0510849	0.105676	0.0628763	2.10494	0.102974	0.326683	0.133898	0.48136	0.0323878	0.0866828	0.0579438	0.0558477	0.0254767	70.0683	4.13121	0.0049837	0.0097918	0.0196386	0.801774	0.0786299	0.272389	0.0192061	0.948278	17.0039
CS0359O	24	F	-1.76	-0.05	-1.36	0.0386303	17.2705	2.60861	129.498	141.702	142.386	0.0752563	0.024206	0.310264	1.78308	1.21295	0.0291946	0.0366884	0.545572	0.0293152	0.0385933	0.0127694	0.0594445	0.0185191	0.0129741	0.0477577	0.0662752	0.0715264	7.05213	0.0263129	0.469225	0.444746	1.02436	0.0043476	0.0274328	0.070202	0.0215076	0.0313281	47.5497	3.34989	0	0.0224624	0.0183261	1.17069	0.167505	0.362681	0.0133808	0.829228	43.334
CS1434Z	24	M	-0.32	-1.82	-1.45	0.154638	56.6441	20.1716	240.36	347.115	129.52	0.115736	0.0713495	0.397855	3.26294	3.59751	0.0197354	0.0346651	2.05613	0.112694	0.0869144	0.0489229	0.0714961	0.0207926	0.0334205	0.0607678	0.162629	0.118749	4.16347	0.123286	0.526812	0.375136	0.665575	0.0449958	0.118786	0.0638423	0.00877484	0.00792756	44.5822	3.96907	0.0102242	0.0145254	0.0191415	0.705657	0.179048	0.159921	0.00485517	0.559407	10.5041
CS0760U	52	F	-4.1	-2	-3.97	0.101803	40.4582	7.59123	402.31	400.283	380.296	0.327303	0.0475392	0.487789	4.2896	1.5429	0.0374201	0.0743079	0.54488	0.00782207	0.0254773	0.0393187	0.0326613	0.00368334	0.0553536	0.0108115	0.382067	0.16922	0.819109	0.145783	0.448759	0.228132	0.212083	0.035743	0.123329	0.022104	0	0.00870951	8.65492	4.61007	0	0	0.0157362	0.758435	0.146813	0.840546	0.00955648	0.817254	11.5594
CS1595X	52	M	-2.65	-1.18	-2.47	0	43.0839	6.07885	390.911	338.624	303.602	0.588205	0.0582613	0.35685	7.43275	1.55664	0.0791545	0.124994	0.497537	0.0226895	0.0421293	0.0487413	0.0564132	0.0903938	0.199205	0.0493263	0.110409	0.0338379	1.1886	0.0680881	0.117032	0.0499233	0.260525	0.0193324	0.0306875	0.022491	0.00757107	0.0165408	11.099	2.17741	0.00595783	0.00852291	0.00829642	1.19977	0.111855	1.04083	0	0.772211	12.1263
CS1186Z	12	F	-1.65	-0.67	-1.69	0.0325214	13.6357	1.21931	104.953	68.7346	132.016	0.0844021	0.0165482	0.420666	1.27664	0.241743	0.0575757	0.0420153	0.767719	0.0136421	0.0118695	0.0189931	0.0514635	0.0292759	0.00566827	0.043762	0.04778	0.0251518	1.1933	0.0664305	0.264022	0.19346	0.355254	0.00577171	0.0857102	0.0366223	0.00592384	0.0122984	16.389	1.74486	0.0264458	0.0557241	0.0391198	1.61005	0.19256	0.296758	0.0107261	0.79319	49.0392
CS1792H	12	F	0.38	-0.96	-0.5	0.0290407	13.8112	2.49287	109.786	80.3517	108.83	0.0953968	0.0245112	0.256692	1.7168	0.318674	0.034368	0.0555834	0.556211	0.0487129	0.0175258	0.0215948	0.0415709	0.00874254	0.0374513	0.0543074	0.0931957	0.0392152	0.677986	0.073493	0.316109	0.127983	0.172078	0.00242449	0.0798799	0.0376531	0.00155897	0.00605278	14.9213	3.73089	0.00492601	0.0599401	0.0396156	1.21433	0.138243	0.465056	0.00916966	1.00399	48.0737
CS2024Q	12	M	-0.72	0.45	-0.19	0.0150366	9.46108	1.32991	86.2828	55.8182	83.871	0.0774961	0.0157802	0.220149	0.989775	0.149438	0.0174061	0.0295731	0.480557	0.0113096	0.00708734	0.0161264	0.0232961	0.0134696	0.0762817	0.0398055	0.0643988	0.0133845	0.737271	0.0407484	0.197192	0.10778	0.171034	0.00504046	0.0597038	0.0179094	0.00531372	0.00812487	16.0014	1.68851	0.0113933	0.0234371	0.0113201	0.759958	0.113288	0.288956	0.00248542	0.551205	11.1694
CS0701E	24	M	2.17	-0.41	1.39	0	33.0696	2.69081	202.547	220.062	169.112	0.108826	0.0141545	0.312914	1.37867	0.244748	0.0581179	0.0422197	0.538324	0.0383916	0.00378375	0.0225135	0.0693108	0.0718118	0.00415978	0.116846	0.190745	0.19801	3.66902	0.119228	0.532188	0.538329	1.20536	0.0209167	0.0719651	0.065011	0.0204452	0.0136171	25.1151	2.82369	0	0.0176906	0.0367472	1.46141	0.222152	0.654021	0.00442172	1.08415	16.4471
CS2029Y	24	F	-0.7	-0.22	-0.7	0.103616	35.4492	3.21503	177.316	192.102	175.605	0.0654351	0.0341497	0.318589	0.822384	0.645133	0.0417629	0.0563628	0.749901	0.0153088	0.0397826	0.0282256	0.0780752	0.0408061	0.0326037	0.0574052	0.0655078	0.0414376	2.17658	0.0385167	0.209693	0.213166	0.617167	0.0132687	0.0435962	0.0589793	0.0232006	0.0149664	47.4733	1.53085	0.00463192	0.0163581	0.0110761	0.856773	0.160837	0.227649	0.00246823	0.690173	14.4177
CS0596I	24	F	-0.65	-0.66	-0.95	0.0992879	42.857	13.2228	227.359	273.988	170.359	0.0629809	0.0486979	0.348279	5.0693	1.28785	0.0424373	0.0399659	3.69003	0.103578	0.0438266	0.0327222	0.063442	0.0724759	0.0303758	0.0900908	0.100251	0.105733	2.58672	0.0921727	0.240023	0.213134	0.749674	0.0190314	0.121468	0.0975924	0.0413882	0.0184311	51.5378	1.93609	0.0184274	0.0445903	0.0484364	1.81438	0.173967	0.442847	0.00501063	1.02376	21.093
CS1316V	52	F	-1.7	-1.75	-2.12	0.0171352	30.6113	3.28415	264.638	191.481	271.46	0.421277	0.0341207	0.617659	3.5774	0.855949	0.0881656	0.1257	0.266179	0.00605521	0.0225776	0.0803248	0.0384525	0.0396268	0.0158745	0.019887	0.0188659	0.029766	1.23156	0.0181905	0.158252	0.0727243	0.244401	0.0202003	0.0276997	0.00729051	0.00664927	0.0111443	5.26899	0.874335	0.00518947	0.00554262	0	1.20418	0.203822	0.318298	0.013161	0.660456	16.1513
CS0093A	52	F	0.05	-1.36	-0.62	0.203642	17.7597	7.45403	163.873	178.669	164.848	0.163171	0.0429095	0.949941	4.75568	0.703024	0.0730007	0.0812354	2.5354	0.0361519	0.0170148	0.0452813	0.030866	0.00994548	0.0196551	0.0325446	0.0161067	0.0170128	0.838473	0.0304972	0.0977328	0.0723225	0.199224	0.0175743	0.0428485	0.0269926	0.00193607	0.00841858	10.8847	0.708468	0.00306816	0.0043901	0.0142088	0.263247	0.1149	0.417161	0.00320382	0.304895	5.64963
CS0817E	52	F	-0.52	-0.84	-0.76	0.116256	17.4086	1.68626	160.456	168.074	185.941	0.129826	0.0202367	0.46465	1.63167	1.21449	0.0449295	0.0626408	0.281653	0.00693095	0.0474561	0.0536343	0.0624736	0.0140083	0.0754277	0.0338764	0.0874858	0.0650008	0.574597	0.0399691	0.26222	0.12451	0.174389	0.0146891	0.0262281	0.0316908	0.00186035	0.00192997	6.86757	2.42986	0.00206855	0.0202488	0.0128763	1.05166	0.0788242	0.809621	0.0265953	0.815623	16.2621
CS1310B	52	M	-0.08	-0.38	-0.23	0.0627962	19.3075	2.95746	96.7612	122.212	88.4241	0.155542	0.0168662	0.197662	2.25326	0.881208	0.031448	0.0227385	2.35901	0.0270746	0.0285403	0.0214617	0.0594218	0.028029	0.0423812	0.046965	0.0459242	0.048278	1.35709	0.0257176	0.157185	0.120922	0.272944	0.00856749	0.0298589	0.0293604	0.0174484	0.0155508	23.9121	1.31604	0.0101345	0.0253737	0.0213345	0.935521	0.101115	0.214536	0.0187344	0.550194	26.9579
CS1436X	52	M	-0.96	-1.38	-1.38	0.0641298	17.7336	6.22259	160.535	119.479	142.922	0.0927962	0.0167295	0.367172	1.87068	0.361835	0.0244241	0.0443261	1.03618	0.0309763	0.0120802	0.0228207	0.0369218	0.00343154	0.0483926	0.00809784	0.00702225	0.00520903	0.295321	0.0114126	0.0502488	0.0232101	0.100918	0.011942	0.0180012	0.017216	0	0	3.50905	0.486698	0.00657972	0.0127254	0.0244737	0.748389	0.100656	0.296755	0.00603673	0.717954	15.3996
CS1499J	12	M	0.64	-1.45	-0.74	0	27.9943	0.989453	268.138	165.683	234.416	0.490565	0.0261647	0.387952	9.05666	1.31617	0.0342344	0.0711178	0.317788	0.0141928	0.0405963	0.0371558	0.0409803	0.00805633	0.035901	0.0286665	0.108183	0.036562	0.923606	0.184305	0.364349	0.145308	0.198941	0.034298	0.0620117	0.0219095	0.0063592	0	7.56626	3.29465	0	0.0202341	0.0121572	1.5925	0.185757	0.333278	0	1.30771	17.0903
CS2135I	12	M	-0.03	-1.38	-1.13	0	24.3223	15.1167	271.541	177.501	221.861	0.324281	0.0383074	0.222972	5.14138	0.875356	0.032603	0.0653802	0.420085	0.0118614	0.00893061	0.0232718	0.0300146	0.0191241	0.0265722	0.0286146	0.0134185	0.0138798	0.739405	0.00817127	0.0387219	0.0611867	0.1225	0.0151164	0.0297405	0	0	0.00437362	5.26892	0.832776	0.0147065	0.00378646	0.00667031	0.654487	0.0914022	0.351149	0.00407612	0.662776	9.73323
CS0543S	12	M	-0.84	-0.4	-0.88	0.0255069	12.1449	1.8362	97.2865	75.2245	106.261	0.117981	0.0221173	0.217101	1.20779	0.308652	0.0235184	0.0307586	0.388861	0.0198176	0.0170544	0.023417	0.0337661	0.021372	0.0124626	0.0569047	0.109266	0.0874658	0.761783	0.0819582	0.267744	0.200257	0.218234	0.00676563	0.0595043	0.0293697	0.00541205	0.00754491	15.5949	2.71881	0.00448201	0.0385028	0.0176416	1.00622	0.161058	0.429796	0.00488272	0.617767	30.6664
CS1397B	24	F	-0.66	0.06	-0.51	0.053669	14.2497	5.21772	119.559	128.437	125.894	0.0725209	0.0227203	0.354999	1.47716	0.695883	0.0403413	0.0431011	2.5939	0.0214482	0.0515578	0.0288123	0.0694101	0.0227444	0.00950141	0.062574	0.0821797	0.0872256	8.01488	0.0432317	0.72687	0.463828	0.872538	0.00178807	0.066913	0.0517346	0.0145105	0.00759923	42.5025	5.38738	0.0638508	0.0370819	0.0309674	1.15687	0.172162	0.260095	0.00447077	0.847922	43.7252
CS0894O	24	M	0.33	-0.77	-0.25	0.968458	14.1851	4.22704	140.063	162.412	128.177	0.124661	0.0370233	0.449255	2.19318	0.812446	0.0593281	0.0469147	1.99551	0.0166406	0.0383046	0.0354924	0.0666513	0.0314232	0.00830503	0.0435125	0.042456	0.057931	9.61417	0.0216928	0.393917	0.367161	1.09961	0.003839	0.0246416	0.022877	0.0351193	0.034899	45.3105	1.79777	0.0378705	0.0188314	0.00932282	1.02245	0.228718	0.571956	0.0126025	1.20452	61.345
CS1190B	24	F	2.28	-1.58	0.69	0.0351874	18.3807	4.20283	124.373	94.4812	140.502	0.0837294	0.0138715	0.250013	2.03872	0.30951	0.0167332	0.0178426	2.25391	0.0284354	0.01451	0.00416778	0.0363242	0.0172517	0.225323	0.0827015	0.0445625	0.0350191	10.4318	0.0344002	0.362508	0.294626	1.12755	0.00193445	0.0527406	0.133907	0.0144806	0.0223689	47.4651	1.843	0.0361317	0.0340869	0.0400111	1.12978	0.172602	0.201044	0.00469157	0.546513	29.4669
CS0796C	24	F	-1.59	-0.73	-1.66	0.153908	20.6809	7.33619	144.863	201.99	128.807	0.0886212	0.0450727	0.444397	2.38781	2.07829	0.0402276	0.0579309	0.721953	0.0629723	0.0690004	0.0347966	0.0640362	0.0332378	0.0659965	0.0241245	0.0120433	0.0286758	1.94819	0.0260529	0.114081	0.171378	0.343561	0.0152528	0.0229546	0.0186437	0.0126456	0.0140927	28.3637	0.639184	0	0.0177706	0.0214705	0.772821	0.154611	0.318595	0.0208409	0.81591	42.7417
CS1359P	24	M	-1.74	0.29	-1.14	0.0868552	31.0749	9.27935	187.657	193.624	152.999	0.150209	0.0446893	0.407857	3.72357	0.748215	0.0645874	0.049677	1.36584	0.0791107	0.0268325	0.0209427	0.0488247	0.0706754	0.00470751	0.0715614	0.0571357	0.0709342	5.08767	0.0752246	0.237703	0.237325	0.919417	0.0144319	0.0635801	0.0359397	0.0219467	0.0208051	50.1302	1.3255	0.0131745	0.0137766	0.0309429	1.23413	0.134019	0.272361	0.0260232	0.774738	28.1684
CS0730G	24	M	0.37	0.84	0.69	0.106832	27.2238	6.48488	179.382	190.035	161.739	0.0358707	0.0249715	0.305373	1.96819	0.416394	0.018058	0.0421676	0.836156	0.0567732	0.0289208	0.0267552	0.0357453	0.0151794	0.0135593	0.0252871	0.0207559	0.0407838	1.97516	0.0359559	0.105085	0.182574	0.547561	0.0168538	0.0466756	0.0359643	0.0191713	0.0198483	30.5402	0.887296	0.00229165	0.0229805	0.011897	1.1169	0.118493	0.344923	0.017293	1.01409	18.9153
CS1424D	52	F	-1.22	-0.27	-1	0	49.6015	7.57339	497.63	508.733	296.622	1.14441	0.0711569	0.474007	9.43981	2.35129	0.116729	0.298513	1.11486	0.0328544	0.0314089	0.0560941	0.0445217	0.0242126	0	0.0108539	0.0233703	0.0168897	1.42004	0.00847297	0.0304718	0.0505642	0.238321	0.0516687	0.0255626	0	0	0.0174861	7.82373	1.01784	0	0.00908252	0.00912284	1.09476	0.1336	0.240069	0	0.907841	18.9948
CS1796D	52	M	-1.83	-2.26	-2.47	0.147395	50.9535	15.1051	375.262	407.591	294.798	0.27281	0.0603347	0.34836	6.4172	1.93748	0.0417617	0.0646443	0.650362	0.0604749	0.0232257	0.024771	0.0654766	0.0540024	0.00356064	0.0370011	0.00454913	0.0114569	0.726242	0.0299639	0.0395175	0.0397674	0.147784	0.0175549	0.0392635	0.00906373	0.0123193	0.00996401	5.3921	0.58859	0	0.00499114	0.00844462	1.28336	0.234771	0.447881	0.0200906	0.979725	26.9342
CS1129H	12	M	-1.65	-0.2	-1.26	0.259545	20.0292	20.4271	219.556	244.807	164.312	0.175918	0.116158	0.414108	5.70225	1.13329	0.0498939	0.0581327	1.76188	0.0723256	0.0359858	0.0249569	0.0785021	0.0219323	0.0259269	0.0280165	0.0298335	0.0455775	0.918173	0.110354	0.201656	0.182317	0.270614	0.00893811	0.108426	0.0163065	0.0151674	0.0158995	14.4355	1.70299	0.0228586	0.0212298	0.0273213	1.50527	0.179727	0.809338	0.0184538	1.19181	59.2058
CS1829Z	24	F	0.96	0.65	1.04	0.00807497	24.4095	2.38945	245.484	205.492	182.045	0.388875	0.0507409	0.329044	10.9236	1.36681	0.0993687	0.102697	0.844801	0.0197807	0.0443045	0.0285967	0.0173892	0.0865304	0.0410874	0.0951624	0.0497769	0.0258747	2.44478	0.0417283	0.184495	0.242783	0.70015	0.0143227	0.104067	0.0733836	0.0395078	0.0256972	30.6237	2.17579	0.0293313	0.0245494	0.0206279	1.29548	0.109587	0.403158	0.00442684	1.30314	19.9526
CS1093B	24	F	-1.24	-0.05	-0.99	0.160566	29.5211	11.1113	257.752	205.759	224.071	0.0691772	0.0189853	0.274619	1.05995	0.378891	0.0201104	0.0189934	0.493888	0.0261381	0.0238489	0.017972	0.0571372	0.0182288	0.0237734	0.0340074	0.0429496	0.0339449	2.56966	0.0379663	0.211719	0.200008	0.620609	0.0157067	0.0264856	0.0289528	0.0209551	0.010897	28.2296	1.40779	0.00454915	0.0111698	0.0388458	1.23531	0.189578	0.44164	0.0114596	1.00179	17.1512
CS1542H	52	F	-1.77	-1.99	-2.31	0.100874	20.9191	6.95636	120.76	117.946	106.715	0.19754	0.0172863	0.704992	1.51506	0.348107	0.112576	0.08327	1.06996	0.022203	0.0107911	0.0281933	0.0279961	0.0333396	0.0698854	0.0408452	0.00577373	0.00381247	0.802025	0.0250674	0.0664553	0.0411828	0.195401	0.00717774	0.027359	0.0179315	0.00723279	0.00674005	13.8924	0.476647	0.00329077	0.0110746	0.0229764	0.652147	0.0822952	0.166141	0.0111001	0.518925	14.8268
CS1739L	52	M	-0.27	-1.61	-0.98	0.133775	31.4359	6.10281	245.78	193.83	299.201	0.191928	0.0261875	0.492531	3.65838	0.797393	0.0637551	0.0557658	1.78649	0.024702	0.0210513	0.0426825	0.0333331	0.0408168	0.0622766	0.0883001	0.0849181	0.0411375	1.45576	0.100932	0.285369	0.134226	0.338456	0.018194	0.105196	0.0353421	0.0225506	0.0173076	29.5557	2.66658	0.0607759	0.00465775	0.0402784	0.920303	0.137126	0.396387	0.0122705	0.670109	16.8445
CS1842L	52	M	-0.61	-0.75	-0.8	0.268692	20.4554	14.4039	148.857	190.105	113.759	0.117567	0.0250072	0.733645	4.05039	0.624509	0.0808529	0.123604	1.8195	0.0648738	0.0449697	0.0655808	0.0428175	0.0148086	0.0832822	0.0629956	0.108064	0.0663766	2.51464	0.0874613	0.369514	0.213443	0.398432	0.012641	0.0721805	0.0124242	0.00527331	0.00714267	18.3006	1.75869	0.00361002	0.00655925	0.00406371	0.25964	0.130841	0.0788047	0.00386082	0.274304	6.50385
CS0763E	52	F	-1	-1.57	-1.5	0.0798692	49.452	8.86251	381.264	360.907	368.043	0.255042	0.0241147	0.458184	5.5143	1.43638	0.055732	0.0611099	0.758949	0.0416918	0.0384755	0.0611079	0.0313037	0.0167822	0.0246601	0.0568672	0.0583757	0.0485861	0.858096	0.0320426	0.134577	0.145735	0.175823	0.0364282	0.0657738	0.0310507	0	0.00443142	13.7208	2.28044	0.00168439	0.0118988	0.0123822	1.08556	0.127222	0.910919	0.0156752	0.798283	14.8965
CS1258T	12	F	1.64	-0.79	0.59	0.0169927	6.84641	0.899368	80.2897	47.3652	101.742	0.0228328	0.0134879	0.170287	0.474088	0.151027	0.0101711	0.0132444	0.49873	0.0201607	0.00793275	0.00760917	0.0230603	0.000880102	0.235726	0.00922051	0.0735656	0.0209122	0.504034	0.0740473	0.157198	0.0671205	0.159444	0	0.142672	0.00296589	0.00140763	0.00720449	11.6444	1.72139	0.00409757	0.00671705	0.00369398	0.328718	0.0830382	0.205284	0.0332028	0.494871	21.0149
CS0680C	12	M	-1.32	-0.38	-1.21	0	22.8675	3.12801	295.894	255.737	208.913	0.495092	0.0532493	0.453649	9.28879	1.35185	0.059632	0.0913889	0.727107	0.0319853	0.0329848	0.0257285	0.0605054	0.0550791	0.0317359	0.0223029	0.13455	0.0427591	1.28193	0.0823605	0.593902	0.190317	0.300016	0.0260217	0.0993147	0.00778808	0.00596299	0.0200051	10.7406	4.40933	0.0106074	0.00610528	0.0174786	1.12677	0.167332	0.34146	0	1.07539	14.6135
CS1472L	12	F	0.59	0.15	0.52	0.00429367	15.3677	0.515804	157.511	91.9088	154.263	0.220042	0.0069782	0.252954	2.56485	0.636669	0.0574044	0.0935009	0.0972951	0.00766642	0.0172069	0.0211373	0.0389725	0	0.0109968	0.0340713	0.0600818	0.0334003	0.583832	0.0403976	0.221405	0.116324	0.156562	0.00759454	0.0206299	0.0214756	0.00261158	0.00309829	5.46027	1.84625	0.00308252	0.0357095	0.0243461	1.32349	0.143014	0.3097	0.0160624	0.804556	13.3428
CS0028K	24	F	0.03	-0.86	-0.58	0.0464553	13.193	3.8304	120.937	78.0439	136.503	0.0860941	0.0225635	0.388214	2.44219	0.196381	0.0469947	0.0443903	0.541742	0.0290685	0.0134453	0.010512	0.0256088	0.0300543	0.0373095	0.0399389	0.0250606	0.018863	5.06527	0.0318291	0.182507	0.157546	0.657195	0.00396716	0.0211188	0.0604174	0.0164347	0.0219201	39.2822	0.948997	0.00270914	0.0364533	0.0347133	1.41464	0.140237	0.319929	0.0109019	0.74581	38.4363
CS0805K	24	M	-0.12	-0.2	-0.27	0.0821606	21.6981	6.70023	176.065	140.317	188.276	0.0997768	0.0416567	0.561006	2.88551	0.453776	0.0479029	0.0530095	1.22063	0.0557652	0.0215469	0.0234143	0.036915	0.0172655	0	0.0481646	0.0463161	0.0274494	3.31527	0.0654789	0.178226	0.155103	0.401212	0.00882665	0.0559821	0.0200504	0.00823358	0.0174165	34.3904	1.02392	0.00733158	0.0466538	0.0324335	1.42446	0.170409	0.298947	0.0142877	0.89643	46.1288
CS1840N	24	M	-0.89	-0.13	-0.78	0.051171	13.0221	6.30364	142	130.226	137.763	0.125993	0.0597027	0.562489	1.15845	0.532724	0.0774937	0.0649524	0.292705	0.0201103	0.042558	0.0469049	0.0727948	0.0517869	0.00873849	0.0602652	0.0738252	0.067804	6.70463	0.0345453	0.275708	0.220753	0.842029	0.0169582	0.0300005	0.0163017	0.0239367	0.034979	37.3253	1.23536	0.00158243	0.0170895	0.0179616	0.873238	0.158366	0.399924	0.0365814	0.775586	43.6364
CS1654L	52	F	0.19	-0.24	0.05	0.0667067	17.3791	4.09024	130.303	116.663	131.077	0.0672939	0.0515767	0.323787	1.34075	0.583781	0.0363301	0.0549713	1.13835	0.0358936	0.0523462	0.0276478	0.100869	0.00255938	0.189809	0.0668895	0.103608	0.0463571	4.2556	0.0488317	0.593037	0.242508	0.496932	0.00508274	0.0983512	0.0402552	0.00349721	0.00646332	26.8815	2.63655	0.00993271	0.0250406	0.0218109	1.32128	0.331868	0.344108	0.00524992	1.03554	55.1844
CS0895A	52	M	-1.43	-0.42	-1.25	0.0491274	31.3287	5.66126	273.512	250.062	201.04	0.281133	0.0252176	0.420544	4.04532	0.837807	0.0556064	0.0707214	0.598186	0.0135093	0.0232846	0.062603	0.0364261	0.0724076	0.0290164	0.0262795	0.0264579	0.0159066	1.06812	0.0352878	0.114652	0.0327847	0.214781	0.0193012	0.0477951	0.00679347	0.00989713	0.0272653	16.9066	1.30943	0.00788809	0.00723704	0.0028789	1.09142	0.107797	1.03027	0.00712165	1.10298	20.594
CS1280P	52	F	-0.95	-1.89	-1.65	0.0279932	32.357	1.34093	306.421	330.807	231.912	0.299534	0.0404342	0.440086	4.51536	1.70447	0.0126676	0.0664874	0.383351	0.00508223	0.0502157	0.0630301	0.0572296	0.00567218	0.0330615	0.00760282	0.0512819	0.0574172	0.333868	0.0278896	0.19631	0.0539863	0.0343838	0.0394531	0.0465299	0.00902817	0.00883987	0.00291067	2.39165	1.68561	0	0.00429604	0	0.366259	0.0779751	0.0444144	0.0052233	0.400666	4.91823
CS0678Y	52	M	-0.68	-0.59	-0.77	0.0138055	26.2672	0.68231	172.238	135.607	198.264	0.0282393	0.00817663	0.241582	0.42397	0.15469	0.0232824	0.0424432	0.0883316	0.00468593	0.0103636	0.0420432	0.0218165	0.00246039	0.00792161	0.00496133	0.0120161	0.00925015	0.402834	0.0653382	0.106596	0.0612913	0.0549713	0.0172386	0.0109459	0.00321256	0.00324889	0.00294909	2.19196	0.905085	0.00338296	0.0102703	0.00265333	0.469981	0.116095	0.116292	0	0.482312	7.31079
CS0673Q	52	M	-2.31	-1.99	-2.66	0.725587	70.6012	47.6592	549.338	715.436	292.977	0.698629	0.118177	0.705409	15.8793	3.6952	0.0884156	0.204789	1.27926	0.0625325	0.047041	0.0373488	0.0415902	0	0.00676994	0	0.00951396	0.00665988	0.450507	0.0188089	0.0414769	0.0337991	0.0281584	0.134152	0.0225396	0.00604317	0	0	3.37689	1.25483	0	0.00823586	0.00673392	1.42038	0.0927484	0.361252	0.0104936	1.07091	16.0427
CS0392S	52	M	0.02	-0.72	-0.32	0.103157	24.4399	5.56148	152.183	143.733	137.503	0.0326168	0.0122089	0.259295	1.02108	0.344164	0.0217355	0.0360042	0.615715	0.0198588	0.0270259	0.0278697	0.0502263	0.00350528	0.00212857	0.0480365	0.12855	0.0362753	0.990882	0.113195	0.327376	0.162156	0.204771	0.00891899	0.0845784	0.0305687	0.00309789	0.00671338	13.6691	2.52488	0.00611018	0.0174756	0.0462607	1.17532	0.211125	0.336448	0	0.946934	29.9477
CS1433N	52	M	-0.92	-0.44	-0.88	0.0306236	34.2577	9.97182	269.742	280.112	214.087	0.271712	0.0285121	0.328665	3.55777	0.840441	0.0344482	0.0757616	1.22675	0.00663571	0.00383783	0.0159501	0.0261611	0.0377961	0.0625801	0.0400935	0.128399	0.0875772	0.934694	0.0462375	0.273614	0.0913117	0.188879	0.0194825	0.107768	0.0291947	0.00430819	0.00936099	17.5149	4.25653	0.117198	0.00717675	0.00583111	0.696451	0.098021	0.251517	0.0176462	0.74576	15.548
CS0010W	52	M	-0.61	-1.59	-1.22	0.0887184	15.5169	2.93844	106.361	94.291	107.069	0.0315864	0.0204911	0.2635	1.08266	0.446964	0.0134383	0.0322437	0.672726	0.0334816	0.0226116	0.0189919	0.0418792	0	0.0224579	0.0293873	0.0370621	0.0243772	0.604256	0.0388036	0.163235	0.0625934	0.148819	0.00393474	0.0246799	0.0257917	0.00138899	0.00276793	7.02122	0.931401	0.00324983	0.0236335	0.0338514	1.03661	0.157651	0.205908	0.00524046	0.762878	33.2112
CS1767B	52	M	-1.49	-2.99	-2.62	0.127033	18.9626	9.34793	199.958	245.597	191.861	0.137618	0.0329415	0.572809	3.08435	1.45174	0.0543284	0.0590863	2.56353	0.0741055	0.053024	0.0984364	0.104043	0.0410366	0.0815555	0.0549671	0.13209	0.0795552	1.60482	0.0718627	0.31978	0.167359	0.336908	0.010895	0.0728884	0.0242674	0.0262594	0.0220395	37.8325	3.65381	0.013353	0.0143724	0.0089886	0.828285	0.147464	0.26049	0.0162474	0.771076	22.3453
CS1763F	52	M	-1.05	-0.33	-0.93	0.0481017	12.5959	2.35088	116.544	60.3981	160.703	0.0503163	0.0314749	0.433804	0.435427	0.185436	0.0387567	0.0562806	0.22338	0.0162633	0.0111088	0.016705	0.0393314	0.00523351	0.0120356	0.0242813	0.0380339	0.0274672	0.815862	0.0538842	0.184936	0.0802933	0.180569	0.00394613	0.0317431	0.0312668	0.00704435	0.00495979	7.20478	0.862959	0.00133873	0.0125207	0.00776742	0.794675	0.143998	0.161495	0.00201576	0.484528	27.284
CS1940X	12	F	1.04	-0.76	0.16	0.00440191	13.3821	0.101184	89.8543	59.8972	83.6002	0.0164809	0	0.106372	0.252187	0.0483381	0.0110064	0.0134887	0.0677058	0.00628773	0.00645249	0.0212881	0.00614874	0.0028933	0.0232719	0.00984396	0.055024	0.0240986	0.351129	0.0354989	0.132892	0.0755391	0.0586558	0.00447056	0.0208257	0.00226862	0	0.00210788	1.4641	0.8037	0.00172345	0.00321432	0.00218194	0.222608	0.0362908	0.0267966	0	0.102108	1.2796
CS1153B	12	F	0.61	0.27	0.61	0.00868471	17.342	0.600577	127.738	193.771	98.3382	0.099466	0.00322743	1.16335	0.760213	0.21614	0.0858896	0.0449726	0.538323	0.0138491	0.0178195	0.0292476	0.0376766	0.00527575	0.114822	0.0474198	0.405064	0.1734	0.597141	0.136937	0.693142	0.213171	0.145606	0.0198614	0.112807	0.0109545	0.00302814	0	2.29412	3.67297	0.00504967	0.0174825	0.0126255	0.377276	0.104016	0.0599732	0.00356967	0.314699	2.98771
CS0715W	12	F	-0.92	-2.51	-2.84	0.0718678	16.4901	4.60575	129.886	96.8007	125.727	0.0845008	0.0148949	0.366921	2.53175	0.365273	0.0317459	0.0649367	5.06901	0.044672	0.0279327	0.0430422	0.0592649	0.00333143	0.00725736	0.0666416	0.097464	0.0530061	1.17329	0.0842981	0.325046	0.179678	0.266703	0.0160419	0.138351	0.043257	0.00992537	0.00799174	25.0057	3.7476	0.0940061	0.092154	0.0558181	2.0092	0.161675	0.59752	0.00633431	0.984127	58.3796
CS1801P	12	F	0.65	-1.52	-0.72	0.0316593	9.01845	1.78865	103.05	77.616	102.647	0.0986954	0.0177995	0.318232	1.30719	0.23151	0.0307783	0.0491658	0.866824	0.0118394	0.0164661	0.0224082	0.0450254	0.0336638	0.00117016	0.0430836	0.0550195	0.0442814	0.798479	0.07562	0.273249	0.137999	0.204944	0.00905022	0.157116	0.0171192	0.00791812	0.00674642	15.9598	2.61814	0.0342489	0.0509524	0.0189932	1.17323	0.144916	0.505118	0.0070405	0.778041	37.7021
CS1794F	24	M	0.26	0.63	0.5	0.0099134	15.1341	1.71266	137.988	91.5621	141.901	0.0791575	0.033992	0.193259	2.76481	0.385355	0.00528357	0.0264126	0.153144	0.011363	0.0194333	0.0123289	0.0226493	0.00174284	0.103132	0.0465766	0.059901	0.0422835	3.16264	0.0387408	0.417527	0.245477	0.810396	0.00439334	0.0221648	0.0545817	0.0109211	0.00893305	32.6978	2.34997	0	0.0213784	0.0253885	1.22278	0.16658	0.397044	0.00525978	0.861727	15.8201
CS0729O	24	M	-0.56	-0.99	-1.06	0.0347065	8.86042	1.77682	117.596	74.8034	132.84	0.0402413	0.017979	0.360075	0.671116	0.176255	0.0368752	0.0642904	0.232766	0.00898768	0.0141487	0.0235463	0.021299	0.00886312	0.00850167	0.0485905	0.0415562	0.0439497	5.20348	0.0316635	0.176045	0.234874	0.62837	0.00689072	0.038895	0.0167582	0.00851894	0.0153364	36.3364	0.972847	0.00155893	0.00647366	0.00140588	0.35211	0.239419	0.151659	0.00522401	0.531156	15.7003
CS1449D	12	M	0.71	-1.06	-0.31	0.0144639	61.7766	1.03409	335.011	382.137	332.704	0.00962302	0	0.273423	1.21401	0.614385	0.0475138	0.0534356	0.956603	0.0575519	0.0436836	0.0913767	0.104116	0.00930316	0.00818755	0.0700064	0.213458	0.240942	0.754097	0.127175	0.27622	0.125184	0.156649	0.0277711	0.143318	0.019532	0.0107714	0	6.07588	4.56898	0.0137886	0.0523022	0.0412098	1.92609	0.187444	0.223059	0.0264664	1.31048	14.4324
CS0013G	12	M	1.6	-1.02	0.39	0	107.103	1.76033	486.27	371.629	474.659	0.0319566	0.0198585	0.275662	2.20167	0.226042	0.0196146	0.0332577	1.05266	0.018302	0	0.16124	0.058334	0.0171703	0	0.0655608	0.140772	0.0485223	1.30162	0.116402	0.383346	0.0685998	0.269177	0	0.0370297	0.038424	0	0.023348	5.89648	3.14049	0.0187562	0.0734527	0.0322048	2.4855	0.415208	0.522718	0	1.57692	19.1433
CS0933K	12	M	0.41	-2.32	-1.65	0	57.5978	0.282409	365.235	126.663	490.842	0.0926106	0	0.301756	1.16552	0.0823133	0.0559986	0.0251338	0.106257	0.0146326	0	0.137631	0.0410144	0.0370667	0.0172358	0.0569601	0.145096	0.0287417	1.72667	0.117016	0.360914	0.0767624	0.316979	0.0129864	0.029957	0.0187838	0.0131101	0.0112749	5.98128	2.03138	0	0.0235133	0.0222205	1.26465	0.391386	0.241663	0.0121806	0.649738	9.82966
CS0759C	12	M	-0.64	0.93	0.16	0.00988461	39.4174	3.5503	262.715	186.472	266.493	0.00551228	0	0.18946	0.544627	0.193739	0.0141634	0.0655183	0.610736	0.0298502	0.0271766	0.101378	0.0547927	0.0223763	0.0467029	0.0369174	0.0969547	0.0438584	0.780528	0.0920946	0.304084	0.0697533	0.11351	0.0360476	0.104393	0.0494395	0.00958133	0.0113983	8.57898	3.24027	0.0528487	0.0229765	0.0372639	1.28818	0.0780209	0.261022	0.0152829	1.18578	15.777
CS1646N	12	F	2.38	-1.59	0.46	0.010232	20.5491	1.26908	174.689	98.4595	214.183	0.0634576	0.00722412	0.181533	0.741789	0.0913573	0.0234835	0.0285768	0.346701	0.0292433	0.00866808	0.0573646	0.0433836	0.0799103	0.0948031	0.0562192	0.0648187	0.0361724	0.868742	0.0609243	0.239186	0.115169	0.266292	0.0118143	0.0933119	0.0258429	0.0197375	0.0274243	13.7136	2.49375	0.0164653	0.0427695	0.0516889	1.69016	0.120695	0.398208	0.0137465	0.96284	19.8834
CS1491R	24	M	0.79	-0.18	0.44	0.256968	43.9584	14.75	270.847	244.118	206.731	0.0587106	0.0165421	0.33399	3.75085	0.32453	0.0215474	0.0415299	8.97413	0.0853152	0.0185186	0.0386147	0.0806094	0.00783927	0.143825	0.0727201	0.117187	0.0803811	1.77506	0.0676524	0.302136	0.192123	0.482193	0.0601062	0.0831475	0.0940603	0.00877964	0.00526549	19.4	1.89538	0.031866	0.0242807	0.0299295	0.800348	0.122648	0.167786	0.00795239	0.475557	9.02819
CS0707Y	24	M	-0.71	-0.36	-0.79	0.102449	18.6489	8.55235	124.563	115.168	109.495	0.0572868	0.0652175	0.315898	1.5162	0.488134	0.0137387	0.0300527	3.76717	0.0432641	0.027783	0.0280843	0.0347378	0.0112388	0.00644252	0.0330482	0.0644858	0.0485718	2.3119	0.0284229	0.205403	0.202697	0.499261	0.00398113	0.0580503	0.0222808	0.0124087	0.0052672	31.6057	1.3729	0.0745645	0.0154737	0.0365852	0.694461	0.149797	0.159961	0.00474604	0.509752	21.8228
CS0099U	24	M	-1.17	-0.62	-1.27	0.0550628	32.1413	4.95867	135.614	99.9227	118.698	0.075222	0.0209617	0.287567	1.67575	0.409844	0.0315148	0.0529916	1.74191	0.0271298	0.0255719	0.0379951	0.031983	0.0169024	0.00877513	0.112308	0.0236289	0.0309875	2.75905	0.0344294	0.164567	0.144464	0.396767	0.0151582	0.108775	0.151061	0.00902927	0.0182676	52.4621	1.62635	0.0159581	0.0282127	0.0411479	1.24565	0.110532	0.290225	0.0227116	0.66177	21.0013
CS1400P	24	F	0.08	-1.06	-0.67	0.0461042	18.9461	7.67343	201.436	186.101	159.576	0.0709606	0.00889237	0.284601	1.96014	0.31946	0.0344632	0.0404683	0.884803	0.038412	0.0155984	0.0281373	0.0277122	0.0763493	0.00191396	0.0381817	0.0444871	0.0543999	2.46593	0.0559141	0.23969	0.230546	0.658718	0.0266636	0.0665625	0.00815091	0.044779	0.0162563	38.3043	1.35817	0.00364735	0.00917903	0.0145685	1.13547	0.230199	0.450059	0.0070256	0.874303	24.9254
CS1806X	24	F	-1.05	-0.19	-0.94	0	50.9716	2.08757	314.057	278.597	237.167	0.0677889	0.0154506	0.207454	0.723382	0.193051	0.006183	0.0624913	0.457036	0.0194402	0	0.0401161	0.026118	0.0357427	0.0145759	0.0512676	0.0488687	0.0187066	1.33554	0.0228025	0.1199	0.0578777	0.208026	0.0158717	0.0640775	0.00788375	0.00761255	0.0237839	10.7646	1.65335	0.0143917	0	0.0145266	0.328246	0.197113	0.0846786	0	0.309744	4.48952
CS0963Y	52	F	1.12	-1.33	0.21	0.0207338	23.2162	2.01405	162.285	107.664	163.79	0.0378031	0.0123621	0.252215	0.452833	0.163775	0.0303563	0.0314914	0.719903	0.00294761	0.00763521	0.0351166	0.0202875	0.00173325	0.104228	0.0442016	0.151734	0.0441663	0.537586	0.0926853	0.324415	0.0830107	0.147563	0.014024	0.0669491	0.0526446	0.0057221	0.00701317	5.62303	3.05396	0.0328863	0.0301942	0.0438423	1.12061	0.142959	0.267968	0.0105301	0.731759	15.0122
CS0969S	52	F	-1.63	-2	-2.21	0.243851	23.8584	4.8667	152.701	167.24	156.959	0.045632	0.0284771	0.29071	2.57461	1.3899	0.0126082	0.0261168	1.57833	0.0583399	0.0369751	0.0141257	0.0629865	0.00180862	0.0561315	0.0283025	0.0545275	0.0204081	0.851402	0.0378081	0.285436	0.123741	0.180845	0.0103892	0.0395277	0.0197982	0.00277905	0.0016855	7.68603	1.50422	0.00806094	0.00319586	0.0134439	0.474721	0.128323	0.182532	0.0116605	0.464024	12.667
CS0308W	52	F	-1.4	-2.15	-2.11	0.0219905	91.2257	18.1814	622.991	779.303	373.516	0.802759	0.0973034	0.499976	12.3364	2.97524	0.0734526	0.143156	1.69272	0.0515472	0.0849865	0.0302007	0.0756006	0	0.0185402	0.0217798	0.0410367	0.0451343	1.19822	0.0108049	0.0843489	0.100329	0.186111	0.0429318	0.0297014	0.0102218	0.00910435	0	9.00871	2.28734	0.0113827	0.0181365	0.0111244	1.06238	0.134496	1.24936	0	0.86769	13.33
CS1426B	52	F	-0.75	-0.48	-0.76	0.147946	17.7563	11.3587	172.532	133.711	161.335	0.0302593	0.0314426	0.332575	0.567721	0.277184	0.0391928	0.0560896	0.435136	0.0184229	0.0124956	0.0179605	0.0232256	0.000475567	0.00449359	0.00437984	0.00887681	0.0029956	0.236596	0.00498744	0.0368507	0.0198668	0.0446391	0.0166301	0.0303481	0	0.00174521	0	1.57431	0.276143	0	0.00520766	0.00664788	1.02841	0.140382	0.3453	0.0146941	0.836202	37.5429
CS0566U	52	M	-1.1	-1.43	-1.5	0.0612648	23.6832	2.35979	173.706	73.2927	153.974	0.0369083	0.00862777	0.271947	0.419299	0.144353	0.0119035	0.054456	0.288352	0.0129647	0.010392	0.046962	0.0135182	0	0.0160632	0.0332478	0.102586	0.0710063	0.705764	0.0818211	0.233047	0.147437	0.194899	0.0391668	0.0961919	0.0164759	0.00135142	0	5.17411	1.27454	0.00379631	0.00187268	0.00285984	0.31749	0.315391	0.226788	0.00700034	0.338892	8.66759
CS0527W	52	F	1.64	0.21	1.32	0.0820766	15.8038	7.317	121.856	102.197	119.562	0.0967251	0.0223625	0.290136	1.85518	0.305098	0.0552092	0.0280119	0.834596	0.0189605	0.00780226	0.0194971	0.0260394	0.00278776	0.0100083	0.0293896	0.0213502	0.0109491	1.42633	0.0174098	0.249032	0.14868	0.252875	0.00414075	0.031265	0.0208983	0.00140373	0.0037617	11.3559	0.902408	0.0031575	0.0234148	0.0310657	0.990516	0.222707	0.451972	0.0107274	0.906931	57.2278
CS1781Z	12	F	0.21	1.81	1.28	0	73.2318	1.37051	457.834	543.945	390.036	0.0151674	0	0.229731	1.24384	0.492747	0.0250522	0	0.754665	0.0737744	0.019867	0.0734967	0.037513	0.0159479	0.0897383	0	0.162044	0.0705003	0.729923	0.0410783	0.123596	0.0789106	0.0456273	0.0144287	0.0211048	0.00710852	0	0	5.96318	3.19566	0	0	0.0314496	0.751048	0.128174	0.23825	0.0168416	0.809714	13.3386
CS2176E	12	M	-1.66	0.69	-0.67	0.0128014	36.6041	1.80345	219.206	275.066	219.041	0.029194	0.00561233	0.117025	0.763398	0.336142	0	0.00833731	0.352338	0.0440955	0.0205289	0.0568626	0.0404448	0.00339139	0.0110973	0.0108795	0.09087	0.0529062	0.604257	0.0560009	0.369056	0.162255	0.168872	0.00917942	0.0256206	0.0208805	0.00629639	0.0042526	5.65496	3.56755	0	0	0.00766668	1.01059	0.100053	0.469472	0.00347217	0.993989	12.2435
CS1779V	24	F	1.55	-0.69	0.71	0	66.9257	1.75277	367.612	254.045	345.893	0.017314	0.0202549	0.332819	1.11195	0.159349	0.0165457	0.0149245	0.44646	0	0	0.102543	0.0423611	0.0221494	0.0254058	0.0323503	0.0261337	0.0416007	2.67314	0.00868823	0.182814	0.152384	0.466523	0	0.0482849	0.0122223	0.0188539	0	9.23142	1.26936	0	0.0066064	0	1.02745	0.142283	0.314456	0	0.518717	10.725
CS0554A	24	M	0.31	-0.49	-0.11	0.284323	26.5328	17.8898	263.786	292.234	160.745	0.0503112	0.0502552	0.268298	6.91356	1.17217	0.0180266	0.0257767	2.20775	0.108681	0.00825084	0.0334368	0.0212295	0.0393594	0.00572374	0.0291217	0.00207365	0.0033682	2.94657	0.0106343	0.0489617	0.0742114	0.499043	0.00798218	0.0331824	0.0223293	0.0349836	0.0347244	44.817	0.353093	0.00435926	0.0387119	0.0604004	1.444	0.189578	0.31194	0.0131597	1.23101	42.5693
CS1480J	52	F	-2.28	0.13	-1.57	0.0673231	21.8581	3.51034	146.317	184.762	135.342	0.0691085	0.0193244	0.276209	1.43783	1.45543	0.0411041	0.0237862	2.22988	0.0271346	0.0538929	0.0137072	0.10933	0.000987567	0.0854862	0.041928	0.0600389	0.0350244	1.51579	0.0326982	0.413628	0.154677	0.333774	0.00231756	0.0324567	0.015097	0.00280382	0.0022066	7.97413	1.51471	0.0209314	0.0324975	0.0227726	1.5538	0.323255	0.310124	0.00715645	1.13409	73.4098
CS0282M	52	F	-0.85	1.29	-0.06	0.0914731	20.0497	8.29745	147.994	115.217	159.234	0.0463134	0.0359489	0.350963	0.988814	0.320071	0.0379123	0.0617381	0.658673	0.0419263	0.016897	0.0378086	0.0566964	0.00267648	0.019911	0.015251	0.0225812	0.0134997	0.345618	0.022108	0.131826	0.047021	0.0793169	0.0076847	0.00895127	0.0195067	0	0.00150143	7.33135	1.47181	0.00430697	0.0163876	0.0330606	0.651929	0.0854181	0.252048	0.0125208	0.665992	18.7417
CS2021G	52	F	-1.03	-1.97	-1.75	0.0545159	26.0581	3.67263	156.282	109.567	137.934	0.0432335	0.0227539	0.285502	0.910954	0.209829	0.0306418	0.0450112	1.98289	0.0204774	0.01422	0.0385193	0.0454318	0.00146243	0.00465197	0.0470565	0.108974	0.0414306	0.684343	0.0701567	0.274155	0.111422	0.1709	0.0134521	0.12503	0.0490957	0.00647211	0.00161794	10.2963	2.79134	0.00807458	0.0134344	0.0180163	0.820594	0.131868	0.280475	0.00693895	0.638702	15.2189
CS0607O	52	F	-1.65	-0.26	-1.3	0.124768	17.5063	11.6015	171.42	232.276	143.142	0.051996	0.120069	0.275654	2.96761	1.72464	0.0268863	0.0218555	1.89122	0.1021	0.0469369	0.00812438	0.077312	0.00366014	0.0904201	0.0241408	0.0388229	0.0344816	1.42587	0.0683178	0.550341	0.245961	0.24358	0.00417853	0.0968567	0.00422414	0.00181456	0	8.38845	2.15342	0.0380484	0.00512609	0.007081	0.644319	0.359456	0.286666	0.0356826	0.988411	59.0325
CS1669P	12	F	-0.14	-1.68	-1.48	0	56.6208	1.677	312.29	264.866	252.48	0.0434877	0.0112178	0.282515	1.34447	0.21111	0.00859671	0.0376601	1.48212	0.0449526	0.00647649	0.0928005	0.0877288	0.0203907	0	0.0375808	0.0704642	0.057512	1.40755	0.0592099	0.305311	0.0912215	0.283213	0.00991914	0.0532126	0.00889411	0.0156385	0.0277372	8.43682	2.40833	0	0.0121773	0.0204103	1.95571	0.34135	0.425951	0	1.17744	17.0045
CS0635E	12	M	0.64	-0.08	0.41	0	36.3004	0.157679	184.293	115.242	189.82	0.0257128	0	0.131425	0.601321	0.0417423	0.00625752	0.0140053	0.0703537	0.0117219	0.00708048	0.0731998	0.0151726	0.0131383	0	0.0222172	0.108602	0.0542027	0.742961	0.0635939	0.149243	0.1055	0.141493	0.012564	0.0400495	0.0064088	0	0.00778447	4.69761	2.0483	0	0.0289336	0.00835246	1.38138	0.155006	0.0970199	0	0.657136	9.27584
CS0042I	12	F	0.11	-0.61	-0.42	0.0356571	11.6086	1.57758	90.5535	67.8733	109.195	0.0417791	0.0154097	0.318099	1.48673	0.225778	0.0527403	0.0587138	1.26	0.038982	0.0167523	0.0261732	0.058439	0.00239685	0.0245182	0.0465506	0.0353008	0.0203666	0.846316	0.0436287	0.215895	0.160492	0.221501	0.0033925	0.0396372	0.067736	0.00373115	0.00270351	16.5648	1.72352	0.0119046	0.066407	0.0598334	1.32625	0.149467	0.427984	0.00539678	0.790604	29.1161
CS0893C	52	M	-0.54	-0.52	-0.64	0.0796401	14.4187	1.84241	122.012	87.8872	138.393	0.074664	0.018781	0.36752	1.36751	0.309625	0.0421317	0.0490154	0.778057	0.0214931	0.0210343	0.0089782	0.0701082	0.00519017	0.0549809	0.0555647	0.117688	0.0686966	3.85671	0.0889621	0.91243	0.287003	0.395982	0.00429387	0.0592874	0.0510721	0.00227207	0.00162478	15.6126	3.31365	0.0039013	0.0256805	0.0239467	1.11284	0.327026	0.246242	0.0126377	0.734432	53.4928
CS1160N	52	M	-0.92	-0.13	-0.74	0.0720207	16.1277	4.68021	121.388	142.184	114.1	0.038885	0.0214188	0.200158	1.2325	1.2324	0.0118667	0.0206236	1.44455	0.0276894	0.047425	0.0312456	0.0861219	0.00104981	0.0422879	0.00898106	0.0225085	0.0199589	0.31696	0.0352031	0.0818922	0.0450552	0.0766836	0.00337169	0.0421946	0.00727578	0	0.00237179	4.37196	0.680188	0.0182144	0.00841099	0.010466	0.781627	0.076956	0.278291	0.0262535	0.666677	36.7489
CS1045T	52	F	-0.22	-1.17	-0.72	0.0713973	10.5572	4.57106	123.104	136.891	117.548	0.0559984	0.0266404	0.227082	1.46015	0.604815	0.020366	0.0190537	0.299937	0.0255597	0.0171851	0.00929958	0.0369472	0.00435246	0.445877	0.0303157	0.0479119	0.0322382	1.73786	0.0852581	0.407129	0.214739	0.286093	0.00198328	0.0719873	0.00357141	0.00723827	0.00884963	12.3184	1.53368	0	0.00330342	0.0077017	0.489987	0.309797	0.381814	0.0138723	0.69985	34.7092
CS1512T	12	M	1.21	-2.24	-1.01	0.00369227	16.4422	0.797642	117.025	93.2578	85.2688	0.0451548	0.00578813	0.245033	0.349277	0.0624576	0.020763	0.0304006	0.189058	0.0136534	0.00188551	0.032466	0.0235317	0.00919292	0.11656	0.0157284	0.212665	0.0756313	0.396832	0.0795686	0.188792	0.071613	0.0795589	0.00334417	0.0526949	0.00202628	0.00457664	0	1.40398	0.849907	0	0	0	0.114048	0.0419491	0.0243884	0	0.102163	1.36137
CS0867K	52	M	-1.08	-1.22	-1.38	0.101269	16.1882	3.13287	121.121	131.837	136.809	0.0912116	0.0394173	0.508015	0.612395	0.872861	0.0578982	0.0967042	0.728253	0.0167286	0.0530793	0.0381272	0.0772418	0.0041746	0.0596729	0.0525828	0.120885	0.0843979	1.78192	0.0429159	0.474859	0.241096	0.307276	0.00808095	0.0685579	0.0258382	0.00454744	0.00333769	15.6357	2.8415	0	0.0199196	0.0106166	0.839463	0.259833	0.177638	0.0106819	0.70994	42.7934
CS1191N	24	M	0.22	-1.01	-0.5	0.185743	45.884	12.7021	239.786	264.411	150.592	0.0730524	0.0317575	0.362876	6.52911	0.666242	0.0258157	0.0422357	6.26266	0.0701132	0.0395626	0.0397641	0.0592077	0.0362325	0.0432245	0.100326	0.0831248	0.0283506	4.94496	0.0813688	0.226446	0.215542	0.653641	0.0204393	0.112591	0.137829	0.0371959	0.0272583	71.5753	1.7391	0.0102881	0.0707367	0.0572002	1.88176	0.159772	0.635396	0.0083303	0.912873	18.6444
CS0022Q	24	F	-0.19	-0.86	-0.74	0.0139205	64.6653	0.850866	358.735	317.386	407.681	0.0418447	0	0.341424	1.29569	0.415311	0.0336788	0.0629282	0.389226	0.0392641	0.0261636	0.0798376	0.0465066	0.0491641	0.0212815	0.0242913	0.0443376	0.0261398	2.99985	0.0532896	0.258962	0.281243	0.968312	0.0334118	0.0144937	0.00873966	0.015058	0	9.89136	1.3243	0	0	0.0100123	0.797233	0.181703	0.279995	0	0.466896	8.8047
CS0155Y	12	M	-0.26	-1.79	-1.64	0	57.1633	0.341002	278.723	209.551	311.083	0.0423733	0	0.241789	0.719456	0.194362	0.027455	0.0307598	0.181186	0.0116443	0.00987922	0.0849343	0.03118	0	0.00717402	0	0.0310201	0.0133595	0.308345	0.0201211	0.0448886	0.0525733	0.0662162	0.0101919	0.0246912	0	0.0129017	0.0186442	1.74237	0.80912	0	0	0.013123	0.865691	0.240135	0.0939573	0.00589921	0.302736	6.13797
CS0361S	12	F	1.05	-0.05	0.71	0.018689	39.891	2.79676	305.443	192.643	264.774	0.0529251	0.00803365	0.244709	0.738773	0.149633	0.0421266	0.0444839	1.17026	0.047215	0.00429811	0.0635325	0.0304367	0.0496224	0.0312589	0.02729	0.0928453	0.0333799	0.687	0.046027	0.135016	0.0407978	0.128647	0.00967539	0.0480213	0.0131739	0.0127171	0.0185934	6.69284	2.56759	0.0327956	0	0	1.07592	0.11729	0.40592	0	0.883169	10.4602
CS0339W	12	F	-2.09	1.14	-0.73	0.159798	21.7301	6.05439	137.918	115.754	158.525	0.0913919	0.0424088	0.525064	2.93604	0.515674	0.0651125	0.0872524	2.91517	0.0687002	0.0311699	0.0520901	0.0794371	0.00313325	0.0632842	0.0626115	0.115625	0.0427598	0.698178	0.072826	0.244246	0.110393	0.243866	0.00813379	0.0720977	0.0846638	0.00770108	0.00807023	19.243	2.94315	0.00602205	0.146599	0.0418654	2.13261	0.116439	0.257387	0.00576781	0.534701	26.7644
CS1144R	24	M	-0.13	0.63	0.19	0.0298809	8.06574	0.823383	90.1298	59.9055	113.331	0.09427	0.0230155	0.419844	0.56928	0.217168	0.0599905	0.0492685	0.555098	0.00475323	0.0194154	0.0349392	0.0249656	0.016179	0.0248416	0.0179274	0.0263938	0.0194545	1.83001	0.0108923	0.136618	0.133628	0.427171	0.0030324	0.0241515	0.0330636	0.0160575	0.0162297	37.8487	1.47745	0.0217464	0.0124521	0.028098	0.554318	0.0658429	0.243461	0.00728267	0.598078	23.6053
CS1508R	24	F	-0.27	0.45	0	0.0364894	42.9686	6.55665	149.559	89.1131	87.907	0.11681	0	0.161405	0.906105	0.0370302	0.0294434	0.0205057	0.385696	0.0391765	0.00398467	0.0101972	0.0199223	0.0370969	0.0179582	0.0884475	0.0329405	0.014257	1.03165	0.0242387	0.07911	0.0486208	0.211372	0.0105102	0.0413783	0.0904674	0.00624096	0.0274436	5.72126	0.5062	0.0024519	0.0143723	0.00300013	0.436148	0.0336598	0.0430141	0	0.0454721	1.91431
CS0656I	24	F	-1.37	-2.22	-2.6	0.0367043	26.6999	3.29974	281.637	164.565	398.998	0.0717016	0	0.280201	1.84997	0.294062	0.0143448	0.0192794	0.994285	0.0440011	0.0184515	0.0255978	0.0243279	0.00951087	0.0636265	0.124765	0.125554	0.109757	2.12653	0.0845659	0.275374	0.265409	0.597034	0.00604297	0.141251	0.100714	0.00977757	0.0215208	57.4062	3.28042	0.00942763	0.0248339	0.0182254	1.09865	0.168838	0.48086	0.0139328	1.0993	19.3521
CS0864A	24	F	-1.26	-0.49	-1.28	0.0243014	24.8609	3.96491	213.171	149.16	155.864	0.100207	0.00772916	0.640552	1.10572	0.146509	0.0363633	0.0483978	0.43173	0.0394086	0.00350374	0.0367604	0.0229573	0.0350885	0.0033298	0.0419006	0.0718267	0.0403514	1.9804	0.0534598	0.252195	0.136842	0.359459	0.00676817	0.032281	0.0039207	0.0028076	0.00703603	6.35081	0.852596	0.0045289	0	0.00293062	0.176413	0.0463346	0.0348743	0	0.173693	2.135
CS2035Y	24	F	-0.51	0.23	-0.3	0.0261279	34.7637	10.8154	229.029	306.813	150.236	0.890277	0.0269925	4.51851	2.38508	0.321455	0.251025	0.148979	1.49606	0.05488	0.0141574	0.0444142	0.0475077	0.0328228	0.124212	0.0901975	0.1299	0.107819	2.28695	0.120108	0.23511	0.223521	0.506632	0.0215625	0.105423	0.029473	0.0163197	0.00272971	7.74447	0.996297	0.00645111	0.00900629	0.00551438	0.553837	0.116878	0.113645	0	0.31607	4.86716
CS0915Q	24	F	-0.51	-1.76	-1.59	0.0363973	13.7599	2.38267	117.165	130.381	98.8946	0.0429239	0.0117182	0.260902	1.31863	0.450826	0.0189488	0.0387541	1.02312	0.0142777	0.0373167	0.0191684	0.0740877	0.00777089	0.0975307	0.0436941	0.116832	0.0826701	5.05251	0.0378998	0.471309	0.300869	0.495219	0.00574988	0.0479737	0.0449563	0.00949291	0.00610266	37.4737	3.32886	0.0120781	0.0111171	0.0154292	0.541855	0.140879	0.129422	0.00309567	0.53312	12.4769
CS0312Y	24	F	-0.22	-0.24	-0.36	0.735289	29.8895	28.9338	270.379	314.322	163.162	0.0229218	0.0572976	0.300326	3.72205	1.18073	0.00955647	0.023521	1.57757	0.0756298	0.00187333	0.0305813	0.0425296	0.00606199	0	0.0381621	0.00162421	0.00804321	1.52426	0.00724119	0.0402851	0.0806613	0.209177	0.0343777	0.0343116	0.0130112	0.00689247	0.0103222	38.5574	0.502479	0.00487996	0.0125737	0.01353	0.831589	0.172592	0.386313	0.0179776	0.776913	17.3907
CS0532K	24	M	0.01	-1.12	-0.73	0.0173614	25.2153	4.57284	184.468	178.229	117.151	0.0540116	0.00398659	0.20514	1.34206	0.163182	0.00847655	0.0152927	0.584021	0.0188222	0.00457588	0.0148829	0.0349328	0.0197539	0.022367	0.0616822	0.0608152	0.0343098	1.22836	0.0442647	0.119252	0.0712962	0.235403	0.0151874	0.0695296	0	0.00672388	0.00563839	5.70811	0.685866	0.00234733	0.0034396	0.00374102	0.342714	0.0679611	0.116615	0	0.268225	4.83578
CS0126W	52	M	-1.21	-2.42	-2.12	0.0236168	36.5181	1.3237	318.917	358.129	311.553	0.480505	0.0468446	0.496594	6.29202	2.17034	0.0765143	0.140039	0.755864	0.0341439	0.0633851	0.05746	0.0898424	0.00232902	0.020704	0.0515594	0.295862	0.200342	0.764085	0.118608	0.509467	0.237043	0.186598	0.0846351	0.0710813	0.0562487	0	0	6.7041	4.42166	0.00528051	0.0187605	0.0133748	0.803015	0.206862	0.208669	0.0140905	1.04577	11.0475
CS0025A	52	F	-1.29	-1.79	-1.84	0.188577	26.2068	10.028	262.068	234.486	202.979	0.243656	0.105416	0.671588	2.51481	1.41362	0.104417	0.0518016	1.25276	0.048152	0.0380984	0.0682117	0.0551994	0.00538483	0.0476812	0.0363639	0.0502407	0.0419864	1.42363	0.0764095	0.314539	0.177616	0.178619	0.00659481	0.0492536	0.0122577	0.00452477	0.00202677	11.261	1.54182	0.00435694	0.0195549	0.0161535	0.968732	0.225284	0.485247	0.0143151	0.750963	25.8592
CS0188W	52	M	-1.93	-0.94	-1.85	0.0955455	25.0953	7.18178	182.202	249.478	156.967	0.05688	0.0533049	0.326421	1.8206	1.15444	0.0302237	0.042778	1.12271	0.0455433	0.0154194	0.018186	0.0486737	1.2e-05	0.013257	0.0649702	0.105239	0.0479683	1.29552	0.0981484	0.337632	0.18515	0.323446	0.012984	0.124355	0.0271202	0.00487978	0	13.3834	1.94441	0.00131244	0.0266904	0.0417482	1.58538	0.212434	0.542541	0.0157041	1.40137	65.2026
CS0231U	52	F	0.97	-1.36	0.08	0.0213182	71.8225	6.11213	418.528	369.829	387.243	0.105111	0.0106996	0.514362	1.0874	0.33184	0.0476334	0.0384072	0.647209	0.022723	0	0.0741298	0.065385	0.0150106	0.00507799	0.0244802	0.0503551	0.0413081	0.912862	0.0936488	0.11584	0.0399658	0.0564983	0.0374013	0.166806	0.00573408	0.0226189	0	2.91198	0.871974	0.00608869	0	0.00688924	0.544255	0.20729	0.184007	0.006243	0.371341	7.97843
CS1374Z	12	M	-0.78	1.81	0.62	0.0151906	11.013	1.74053	155.387	87.7731	207.273	0.0405123	0	0.200265	0.976469	0.176791	0.0111109	0.0195423	0.858975	0.0365919	0.0120249	0.0100359	0.0213617	0.0134089	0.015152	0.0376463	0.114361	0.0489976	0.606135	0.108302	0.272653	0.13428	0.222062	0.00146031	0.159212	0.014033	0.0028606	0.00691269	8.13724	2.63492	0.0099968	0.0229043	0.0195687	0.730762	0.139769	0.200703	0.00712468	0.699681	15.0309
CS0853S	12	M	1	-1.63	-0.58	0.0998466	10.9945	3.95986	152.681	153.44	169.713	0.0384085	0.0785781	0.369249	2.1197	1.06353	0.0289709	0.0687175	3.21501	0.0572646	0.0553685	0.0347051	0.119083	0.00143582	0.00388708	0.0308652	0.1102	0.0737266	1.0446	0.0846442	0.510397	0.231957	0.256593	0.00434878	0.0951236	0.0191812	0.00974349	0.00571205	15.1004	4.73932	0.0208157	0.0146738	0.02488	1.106	0.190705	0.433303	0.00719142	1.08843	40.8356
CS1875J	12	F	-0.65	0.11	-0.42	0.0140628	38.8852	0.746188	255.838	200.591	216.542	0.00897984	0.00768599	0.133345	0.813449	0.133604	0	0.0328763	0.207773	0.0135428	0.0189158	0.0785674	0.0569839	0.0608157	0.191159	0.0909352	0.170867	0.0935644	1.05916	0.136035	0.303117	0.115068	0.165479	0.0114735	0.0329963	0.00489228	0.0105673	0.0126502	6.75102	3.18687	0	0.0267909	0.0198685	1.35782	0.184694	0.406634	0	0.894046	12.8359
CS1505H	24	M	0.73	-0.21	0.38	0.267723	20.7037	15.3072	173.422	145.493	139.931	0.0754121	0.0414207	0.349153	2.51794	0.445846	0.0264509	0.0443369	0.373166	0.0669959	0.0122143	0.0412163	0.0410373	0.00419787	0	0.0810937	0.0130777	0.0236199	4.3867	0.0350733	0.109986	0.170079	0.278411	0.00555021	0.0658053	0.0258519	0.0130071	0.014463	40.3949	0.630392	0	0.0242681	0.0317226	1.24511	0.202173	0.307977	0.0281512	0.902013	54.4203
CS1186Z	24	F	-0.45	-0.22	-0.52	0.0558339	14.6205	2.71158	118.891	107.466	112.624	0.0464421	0.0169314	0.268792	1.70655	0.359331	0.025013	0.0342518	0.770708	0.0507764	0.0203739	0.02864	0.0503692	0.0030412	0.0149477	0.0543288	0.0311203	0.0197184	5.49142	0.0190703	0.227113	0.191479	0.820521	0.00491864	0.0212044	0.0778725	0.0158997	0.0113067	46.4883	1.34808	0.0046686	0.0504535	0.0552747	1.5933	0.158215	0.310636	0.0218223	1.12506	45.9101
CS0866Y	24	M	-3.06	-0.91	-2.74	0.173394	21.5536	11.6875	164.993	207.644	125.531	0.0581601	0.0412389	0.278583	2.83982	1.45654	0.0103882	0.0280042	2.7742	0.0609402	0.0267763	0.0551185	0.0589468	0.0143468	0.0077202	0.0147645	0.0242724	0.0245008	1.44489	0.0272705	0.135482	0.0984291	0.222228	0.00846405	0.0255351	0.00806292	0.00703206	0.00616807	37.9889	1.29499	0.0105831	0.00710177	0.0146757	0.664006	0.106503	0.269088	0.0106179	0.770216	20.3909
CS0525Y	24	M	1.45	-0.73	0.62	0.138523	33.5136	16.4108	236.077	211.394	234.827	0.0739265	0.0319748	0.344636	3.05507	0.444753	0.0363845	0.0422204	2.55286	0.0617705	0.0362695	0.0404783	0.03929	0.0320548	0.14666	0.0967116	0.0877091	0.0985149	2.83784	0.0604734	0.273607	0.246009	0.774342	0.0180538	0.075932	0.0856588	0.0373568	0.0262444	50.7757	1.84886	0.0288533	0.0243034	0.0257769	1.1819	0.143051	0.330573	0.0143855	0.982123	21.0617
CS0732E	24	F	0.94	-0.84	0.14	0.011081	15.5114	1.57102	129.414	145.185	104.838	0.149786	0.0276355	0.640571	1.24369	0.17031	0.0732897	0.0355619	0.403013	0.00415061	0.00747612	0.0346302	0.0188315	0.032596	0.00913875	0.0532968	0.121395	0.0836362	1.91634	0.0724543	0.357752	0.260648	0.509432	0.00912247	0.0802652	0.00968057	0.0112892	0.00476108	6.28536	1.34791	0.00532956	0.00486937	0.00458901	0.267022	0.0804816	0.101041	0	0.268543	4.45338
CS0110G	78	M	-1.28	-2.77	-2.24	0.0500606	51.588	10.2906	429.092	556.603	423.182	0.625066	0.0844758	2.32234	4.44522	3.3206	0.0661873	0.177439	0.66655	0.0241565	0.09358	0.0525954	0.092993	0.0102944	0.0175112	0.0150891	0.062414	0.0359161	0.519491	0.0323511	0.0927548	0.0178592	0.0472964	0.0285786	0.00520499	0	0.00970584	0	3.40323	1.63065	0	0.00931208	0.0112249	0.686615	0.189909	0.215164	0.00519055	0.928136	15.2016
CS1094N	52	M	-2.27	-1.57	-2.41	0.32178	25.8618	11.6856	206.391	209.088	158.551	0.0847065	0.0597032	0.808066	1.48309	0.715481	0.0365251	0.0912177	2.52577	0.0307847	0.0288459	0.0583165	0.0732967	0.00174182	0.0215184	0.02701	0.0648601	0.0195042	0.572868	0.05444	0.200084	0.0943704	0.11161	0.0288786	0.103041	0.0293031	0.00616172	0.00188266	16.7534	2.0917	0.0103055	0.00840473	0.0128905	0.656027	0.136563	0.313289	0.0404858	0.871326	16.1969
CS1157X	52	F	-0.85	-1.74	-1.49	0.301716	27.6753	13.6655	161.914	197.14	138.339	0.146061	0.0596994	0.696936	2.64288	1.03502	0.072561	0.0839707	3.50355	0.0607555	0.0256275	0.0661644	0.0727314	0.0501224	0.00189718	0.0823226	0.0289552	0.0222145	1.14848	0.029118	0.169807	0.0698054	0.247668	0.011924	0.0672882	0.0296028	0.0141413	0.0113212	25.8742	1.44854	0.00797401	0.0191191	0.0247425	0.914398	0.150101	0.24216	0.0083182	0.760543	28.0842
CS0940W	52	M	-2.5	-4.57	-4.21	0.298378	27.4996	12.3589	231.051	415.442	178.647	0.0646274	0.131013	0.740702	4.64409	5.50112	0.0368164	0.0689901	2.03601	0.116678	0.0749462	0.0263407	0.07424	0	0.00262843	0.00705695	0.0102843	0.0150061	0.56158	0.0196717	0.140695	0.0663464	0.127674	0.0247733	0.0225441	0.00344062	0	0.00179441	2.4891	0.55857	0	0.00377245	0.00285167	0.355661	0.293688	0.183841	0.00917563	0.531375	14.8711
CS1666F	52	F	-0.17	-1.6	-0.9	0.0731657	13.5311	6.05135	146.992	176.449	133.774	0.064837	0.052263	0.309368	2.13169	1.12134	0.0365616	0.0332921	1.09159	0.0663179	0.0345426	0.00888486	0.0743145	0.00490781	0.00339933	0.0265515	0.0700994	0.0246684	1.73176	0.0681314	0.532386	0.194167	0.377704	0.00453379	0.0620562	0.00686638	0.00170176	0.00624538	13.6156	2.79742	0.00723651	0.00260722	0.00946105	0.621122	0.231516	0.48787	0.00446137	0.922505	49.6409
CS0316U	52	F	-1.45	-1.56	-1.83	0.133875	22.7176	9.53334	164.122	152.848	159.941	0.0315315	0.0746357	0.300844	1.46039	0.565663	0.0218158	0.0401068	1.89912	0.0486871	0.0413933	0.036389	0.0805336	0.00169068	0.0617382	0.0377075	0.130853	0.0423554	0.522945	0.086594	0.283146	0.103157	0.127155	0.0118203	0.0794141	0.0853151	0.00678417	0.00264652	20.9537	4.93975	0.00569019	0.0417596	0.0293722	1.24475	0.0945355	0.325453	0.0143177	0.71458	22.4293
CS1902L	52	F	2.37	-0.22	1.7	0.155657	14.9202	7.41567	141.587	114.402	139.163	0.105754	0.0504013	0.337466	1.50846	0.371517	0.0593361	0.0431668	1.49034	0.0279632	0.00833934	0.0262804	0.031787	0.00154649	0.0431527	0.00902779	0.00575137	0.00161003	0.623323	0.00947796	0.0770215	0.0498207	0.146517	0.00228694	0.0136161	0.0161519	0.0014126	0.00449773	4.03119	0.413696	0.00356813	0.024621	0.0307064	0.891091	0.203727	0.334639	0.0145511	1.07015	58.4392
CS0818Q	52	M	-1.65	-2.13	-2.26	0.0793496	28.5392	6.57234	221.084	285.038	191.383	0.125016	0.0617248	0.23102	5.14943	2.57269	0.0170628	0.0259335	2.35629	0.0654159	0.0494236	0.0343908	0.0760272	0.006983	0.0021748	0.0337592	0.131319	0.0453924	0.899485	0.10715	0.395937	0.144517	0.248043	0.00881685	0.0831186	0.0258637	0.00178456	0.00637961	10.5536	3.26643	0.0150929	0.00968269	0.0132009	1.20534	0.148876	0.503034	0.0141575	1.05314	22.7545
CS0345W	52	M	0.37	0.13	0.35	0.0241933	14.9073	0.754745	114.732	103.766	111.426	0.0857158	0.0140928	0.146754	0.754524	0.507954	0.0120325	0.0281447	0.115903	0.00900606	0.00851164	0.00861028	0.0284705	0.00185324	0.0780656	0.0231522	0.106624	0.040793	0.609486	0.0722982	0.21419	0.0832127	0.176039	0.00174216	0.0425595	0.0262701	0.00119442	0.00139016	8.04841	2.04124	0.00250992	0.0110386	0.00916826	0.583951	0.0824086	0.196851	0.00731979	0.436431	9.12955
CS0276M	52	M	-1.67	-2.05	-2.24	0.0531099	12.2844	1.38724	109.583	69.5299	129.767	0.176471	0.0477523	0.384158	1.4571	0.238964	0.112724	0.064114	0.481453	0.0329505	0.0292192	0.0581917	0.0392572	0.0115908	0.129513	0.0793903	0.174595	0.0941578	1.8809	0.0916658	0.478945	0.241347	0.175052	0.0069651	0.109752	0.04002	0.00345074	0.00374142	18.501	3.02342	0.00858826	0.0158096	0.0215618	0.577159	0.352176	0.313757	0.0146385	0.572768	21.3242
CS0680C	24	M	-0.66	-0.74	-0.98	0.0263725	19.2971	1.74727	99.7875	67.9582	108.779	0.0748805	0.0125655	0.231527	2.69531	0.220666	0.0196663	0.0364298	0.559079	0.0366128	0.0137572	0.0211272	0.0451295	0.0333778	0.0132103	0.109301	0.0586079	0.0405875	8.34484	0.0552665	0.300683	0.219164	1.13536	0.0065531	0.04445	0.225529	0.00834569	0.0234256	45.4434	1.92383	0.00603521	0.129867	0.0799214	1.98646	0.106446	0.174723	0.00438605	0.457646	32.1462
CS0681O	24	M	0.3	-0.94	-0.39	0.0364198	22.9597	4.37149	162.434	200.38	163.619	0.0523219	0.0221398	0.242543	3.57105	1.1123	0.00641488	0.0178273	0.516103	0.0473932	0.0286526	0.0279816	0.0390717	0.00922048	0.0418619	0.058236	0.0675819	0.117531	2.64341	0.0978457	0.301473	0.304599	0.606815	0.0105504	0.0523008	0.101953	0.00467606	0.00837084	47.5592	3.06807	0.010937	0.0183993	0.0194086	0.71526	0.0968211	0.172592	0	0.493964	9.0637
CS0405W	52	F	-0.26	0.19	-0.09	0.0037644	13.9919	0.724266	151.067	116.518	123.885	0.299839	0.035922	0.313417	2.60592	0.732538	0.0523017	0.0627457	0.196189	0.0061338	0.011213	0.0261496	0.0486097	0.00419481	0.0268529	0.0218974	0.0904711	0.0290465	1.03364	0.0507657	0.408542	0.174469	0.28856	0.00343346	0.0357683	0.00258308	0.0091453	0.00262576	5.65939	1.77747	0	0.00269589	0.00904458	0.783906	0.302048	0.260439	0.00407743	0.974608	17.9663
CS1835Z	12	M	-1.49	-1.1	-1.86	0	29.8216	0.594202	192.563	124.669	203.571	0.0082197	0	0.149195	0.431694	0.0669616	0.0171997	0.0213482	0.533151	0.0248723	0.0192574	0.0302627	0.0322662	0.0229885	0.281856	0.0538727	0.260929	0.0849733	0.697426	0.102196	0.272427	0.092453	0.144008	0.00403016	0.207198	0.0177141	0.00984864	0	5.668	3.21753	0.014281	0.00520556	0.00570906	1.2163	0.137567	0.242206	0.0115617	0.798615	10.632
CS2168G	12	M	0.39	0.98	0.94	0.0369158	12.739	1.40278	184.77	91.1026	280.35	0.0413011	0.0517735	0.530166	0.769428	0.4086	0.0318209	0.061241	0.567837	0.0141545	0.0277561	0.0536361	0.0456182	0.00897645	0.00186873	0.0132662	0.0115312	0.0157298	0.374456	0.0209619	0.070802	0.0373663	0.127937	0.0273958	0.0289762	0.0129672	0	0.00203626	10.5267	0.73054	0	0.0342667	0.0217829	1.01992	0.0920876	0.432524	0.00985372	0.781701	24.077
CS1069H	12	M	-1.44	-0.41	-1.29	0	82.9937	0.676431	531.805	272.146	703.311	0.104217	0.0337434	0.527682	1.34907	0.201064	0.0301927	0.0540674	0.346801	0.0241215	0.0151968	0.166882	0.055193	0	0.0169445	0.016773	0.0274152	0	0.797173	0.0183389	0.0278554	0	0.114067	0.0145897	0	0	0.0315009	0	2.32659	0.254686	0.0146052	0.0187537	0	0.789636	0.235009	0.297442	0.026674	0.582412	9.23726
CS1252Z	24	M	1.11	0.71	1.19	0.040231	20.4815	5.65238	145.376	142.052	93.9331	0.124606	0.00996448	0.22972	0.73171	0.102382	0.0322845	0.0175857	0.410227	0.0205318	0	0.0301457	0.0293468	0.0217416	0.00456544	0.0260872	0.0157624	0.0319772	1.10261	0.0169232	0.0861199	0.075944	0.244937	0.00773521	0.0319665	0.00522003	0.00434323	0.00545607	4.9403	0.420787	0.00223536	0.00621191	0.00540368	0.145969	0.0266401	0.0305307	0	0.10819	1.42131
CS0941I	24	M	-0.02	-0.28	-0.23	0.023472	12.325	3.25838	126.934	101.726	138.188	0.0801557	0.01456	0.25444	1.48984	0.185401	0.0401608	0.0349026	0.686331	0.0166897	0.0130227	0.0338108	0.0274786	0.0256828	0.074538	0.0456737	0.0125041	0.0162088	1.5255	0.0117682	0.114791	0.121024	0.385068	0.0019148	0.0322234	0.0192948	0.0233077	0.0390827	41.4944	0.94673	0.00402947	0.0140753	0.00842209	0.660205	0.113124	0.270194	0.0194702	1.01188	34.6468
CS0429K	24	M	-3.5	-0.39	-2.74	0.0527041	14.0444	2.27038	113.27	121.519	117.359	0.0515596	0.0211915	0.319139	0.880472	0.706077	0.0340253	0.0476028	0.867904	0.0159229	0.0231458	0.0332386	0.0371134	0.00553772	0.190719	0.0188198	0.0399822	0.0376816	1.75935	0.0357283	0.11897	0.127438	0.376788	0.00255613	0.0573595	0.0149778	0.00545811	0.00289685	35.7883	0.941828	0.00144031	0.00699435	0.0107183	0.355393	0.132683	0.204812	0.00332597	0.512324	9.80637
CS1704P	52	M	-0.21	-0.34	-0.31	0.0686211	18.2428	3.92411	99.4163	81.4917	90.6873	0.0848708	0.0136746	0.262402	0.930279	0.293487	0.0265419	0.0241257	0.419755	0.0163364	0.0131221	0.0164264	0.0175415	0.00391277	0.0247665	0.0142893	0.0445847	0.00912811	0.37525	0.0375826	0.153624	0.0525068	0.11585	0.00535836	0.056861	0.0354665	0.00311622	0	5.85934	1.29913	0.00212384	0.0200564	0.0167808	0.689914	0.105829	0.267777	0.00557954	0.6035	25.1995
CS1218J	52	F	2.11	-0.97	1.15	0.110324	17.7687	8.0215	195.758	238.179	170.505	0.0754732	0.0828425	0.471333	1.89728	2.04308	0.0465793	0.0484937	4.04867	0.0492959	0.0617415	0.0279057	0.0898636	0.00352219	0.089979	0.0350726	0.119799	0.0680096	0.929615	0.0755884	0.337313	0.149211	0.239585	0.0115316	0.0978011	0.00931197	0.00145119	0.00416596	15.3911	2.75041	0.0147229	0.0137242	0.00726724	0.721636	0.205781	0.230321	0.00731584	0.765427	21.4072
CS1075H	52	M	-2.76	-0.97	-2.44	0.734671	46.0971	29.9085	281.501	385.868	165.252	0.0398079	0.0815259	0.501979	3.77034	4.00823	0.0208185	0.0511465	0.829831	0.101465	0.0182495	0.039795	0.0478962	0	0	0.0177821	0.00607056	0.0128305	0.406636	0.0331642	0.054803	0.0549055	0.0286359	0.0424877	0.0630162	0	0	0.00439282	2.10803	0.390211	0	0.00494399	0.00882823	0.706963	0.311754	0.240171	0.0154714	0.849482	22.0225
CS0695G	52	F	-1.52	-2.32	-2.33	0.0558805	12.8346	3.29481	119.384	117.945	111.608	0.0696011	0.0331765	0.428401	1.24656	0.387725	0.0435202	0.0625767	1.38785	0.040402	0.0280632	0.0211683	0.0614838	0	0.0603129	0.00809454	0.0198283	0.00813459	0.400026	0.0102761	0.132098	0.0422238	0.087585	0.00496506	0.00833465	0.0057138	0	0.00161867	1.90327	0.49548	0	0.00776556	0	0.527412	0.204712	0.167863	0.00476045	0.532339	28.1644
CS1885F	52	F	-0.43	-1.02	-0.79	0.12754	29.0787	3.79621	144.406	160.42	138.507	0.0434307	0.0543447	0.342428	1.14704	1.06177	0.0304625	0.0553299	1.49681	0.0318241	0.0548302	0.0605893	0.0710812	0.00283422	0.0247375	0.0163684	0.0720997	0.0214278	0.326327	0.0862248	0.172319	0.0584719	0.0887476	0.00526751	0.0716939	0.03309	0.00408043	0.00165674	11.4819	2.34404	0.00165592	0.0277749	0.0305446	1.13784	0.072161	0.225883	0.0152868	0.584825	14.2034
CS1797P	52	M	-1.44	-1.99	-2.05	0	17.087	0.410429	213.299	128.712	185.797	0.338161	0.0344058	0.244152	4.51986	1.2837	0.0446262	0.072822	0.0488718	0	0.00664835	0.0140643	0.0114744	0.00592002	0.0376783	0	0.0195166	0	0.130044	0	0.00598081	0	0.0126306	0.00509374	0	0.00610066	0	0	1.2104	0.472045	0	0	0	0.272439	0.0404711	0.0369707	0.00627232	0.183854	4.78741
CS0708K	78	M	-0.57	-1.81	-1.26	0.0940724	20.3607	2.51445	147.151	130.003	186.681	0.453186	0.016929	4.80536	2.14613	0.72532	0.0764843	0.150752	3.33844	0.0422141	0.0228065	0.0581226	0.0469608	0.00300215	0.104994	0.043913	0.068108	0.0402648	1.07089	0.0829112	0.391559	0.15344	0.296968	0.00767406	0.070832	0.0649634	0.00178202	0.00460852	21.4456	3.52296	0.0474337	0.0395984	0.0392715	1.27159	0.104574	0.231706	0.011064	0.767088	26.6682
CS1120D	78	M	-0.1	-0.1	-0.17	0.087384	15.3989	8.43095	198.662	167.262	206.344	0.289871	0.0716613	2.57213	0.960174	0.698343	0.0504692	0.114921	0.240422	0.00983873	0.0156573	0.0630487	0.0209266	0.00287648	0.00945605	0.0101327	0.0578545	0.0289056	0.45919	0.0346265	0.106478	0.0716619	0.12519	0.0156292	0.047657	0	0.00339006	0.00261643	4.92247	1.11505	0.00186456	0.00714192	0.00424101	0.346268	0.144009	0.620739	0.0162565	0.655594	12.3335
CS0441K	78	M	-0.76	-0.16	-0.67	0	30.12	2.08849	471.079	323.795	514.225	0.696158	0.0691969	1.80816	5.8167	1.90961	0.0620381	0.388263	0.480959	0	0.0201758	0.144699	0.0360114	0.00705022	0	0	0.0183396	0.0071343	0.354809	0.0213897	0.0230885	0.042833	0.0447136	0.0511206	0.0140243	0	0.00728539	0	3.27786	0.8182	0	0.0102762	0	0.414928	0.0471136	0.180182	0	0.626525	9.27214
CS0223W	78	F	0.2	-0.62	-0.15	0.289031	24.5405	8.83482	187.258	192.774	182.733	0.719757	0.0442733	6.406	3.2224	0.861087	0.0975591	0.223307	1.39536	0.0524324	0.0365736	0.0312104	0.0426397	0.0141093	0	0.074539	0.165368	0.0891948	0.819298	0.181884	0.292628	0.167439	0.224027	0.0251086	0.159417	0.0291733	0.00817678	0	13.9812	2.96553	0.00642902	0.00924499	0.0161209	0.913203	0.210762	0.368627	0.00871842	0.803768	21.2639
CS1461D	12	M	-0.03	-1.5	-1.22	0.041009	13.3065	1.45055	94.4416	59.6989	105.38	0.0366382	0.00623658	0.289056	0.654043	0.171115	0.0235765	0.0470824	0.541546	0.00831756	0.0149823	0.0297234	0.03705	0.0036595	0.0731068	0.0366318	0.0721358	0.0409323	0.542091	0.100015	0.202806	0.0981357	0.161895	0.00903337	0.0734521	0.0560701	0	0.00249236	17.1148	2.73763	0.0241905	0.0429082	0.0317567	0.863965	0.081171	0.174191	0.00660711	0.540451	13.4908
CS1673R	12	M	-0.58	-1.43	-1.51	0.0093964	21.1322	1.3885	149.097	168.561	104.884	0.110436	0.00375571	0.342211	0.814838	0.169382	0.0566777	0.0419983	0.371365	0.0262578	0.0126141	0.0344022	0.0458244	0.0409751	0.040559	0.0509503	0.171854	0.0576609	0.920777	0.110833	0.373859	0.150456	0.188813	0.0135662	0.103112	0.00246365	0.00223076	0.00522796	2.35443	1.18244	0.00310795	0.00307833	0.00256537	0.325613	0.160048	0.0722361	0.00625087	0.308254	4.41766
CS0453E	24	M	-0.6	-1.81	-1.63	0.0314611	27.5277	4.91748	278.871	238.266	270.761	0.045292	0.0238287	0.362282	0.692434	0.608218	0.0386223	0.0327048	0.452086	0.019365	0.024192	0.0393229	0.0358725	0.00534552	0.00986446	0.0374533	0.113708	0.0665701	1.13026	0.0736758	0.139428	0.137635	0.282629	0.0151518	0.0304722	0.0168439	0	0	25.2805	2.03762	0.0119228	0.0098267	0.017238	1.21238	0.0620303	0.339337	0.00880797	0.89206	16.7247
CS0470M	24	M	-2.25	-1.46	-2.55	0.107508	39.594	6.77287	263.359	276.041	217.46	0.0195813	0	0.205707	0.672667	0.265184	0.0071204	0.0424279	0.486878	0.0365443	0.0134598	0.0484125	0.0376992	0.0318167	0.0305438	0.0583896	0.0609419	0.0489825	1.4451	0.0628314	0.123943	0.104032	0.293738	0.0110673	0.159834	0.0181707	0.0150923	0.0227446	24.717	1.89864	0.00466748	0	0.00756681	0.790194	0.170516	0.259743	0.0134964	0.821019	12.2835
CS1792H	24	F	0.62	-2.03	-0.95	0	26.7027	1.54347	193.585	130.26	181.036	0	0.0094157	0.11448	0.479132	0.0664474	0.00421688	0.0251804	0.156352	0.0335741	0	0.0337331	0.00303852	0.00493245	0.0166235	0.00774237	0.0129984	0	1.01144	0.00455558	0.0942868	0.0659178	0.289512	0.00721441	0.012546	0.00921663	0	0.00506919	11.8139	1.3583	0	0.00279384	0.0109605	0.828195	0.0758046	0.503554	0	1.04057	13.3972
CS2024Q	24	M	0.73	-0.79	0.02	0	69.985	1.22011	364.789	220.094	286.881	0.0972843	0.0129411	0.0830915	1.04172	0.0739579	0.0462441	0.0583141	0.526957	0.0688862	0	0.128738	0	0.0735032	0.0212258	0.0381511	0.014897	0.0252101	1.92707	0.0117343	0.0328201	0.065894	0.347187	0	0.0431671	0	0.0156504	0.0396467	16.4941	1.48398	0	0.0163088	0	0.65509	0.118397	0.170069	0	0.370809	7.32844
CS0400O	52	F	-2.16	-0.63	-1.85	0.0643465	19.9916	6.82416	146.305	138.946	119.006	0.0583065	0.0316789	0.20942	1.03963	0.548006	0.0222814	0.03474	0.477244	0.0112299	0.0141941	0.0352249	0.0554009	0.00304071	0.0060849	0.0134683	0.0259463	0.0128567	0.370481	0.0317499	0.106945	0.0574762	0.087715	0.00598625	0.0484133	0.0214375	0.00476298	0.00474214	6.93821	1.03728	0.00541785	0.0084653	0.014282	0.886565	0.101583	0.421407	0.091579	0.739873	31.8997
CS0109O	52	M	-1.28	-1.81	-1.83	0.0723802	18.169	3.28552	126.818	80.7964	155.626	0.0274814	0.0228231	0.356271	0.714197	0.22819	0.0270861	0.0438402	0.868851	0.0141207	0.0132435	0.0260147	0.0329666	0.00133716	0	0.0335433	0.040653	0.0252842	0.79319	0.0259678	0.227533	0.125403	0.149777	0.00703357	0.0476732	0.0269607	0.00260424	0	8.22866	1.25082	0.00375787	0.0181283	0.0166811	0.744491	0.17837	0.183734	0.012613	0.56743	30.4625
CS0387E	52	F	0.03	-1.04	-0.45	0.152135	17.9065	6.86695	133.3	110.164	123.271	0.0787174	0.0318999	0.286681	1.7967	0.510358	0.0321518	0.0318801	0.413892	0.0216506	0.00826178	0.0233816	0.0349145	0.00205046	0.0138121	0.0241429	0.0214183	0.0113512	0.426765	0.0487458	0.103718	0.0466725	0.0816693	0.0033594	0.0348161	0.0166462	0.00346394	0	5.46836	0.875446	0.00383602	0.0124818	0.0222647	0.768971	0.128762	0.237017	0.0149558	0.668386	18.2106
CS0826O	52	F	-1.1	-0.65	-1.09	0.0675165	11.319	4.16437	111.515	122.42	114.202	0.0286246	0.0220489	0.262769	0.527756	0.682336	0.0123664	0.0279095	0.356858	0.0156725	0.0218214	0.0254649	0.0545265	0.00115763	0.0500822	0.00704274	0.0346684	0.0130238	0.436035	0.0588672	0.180793	0.0769614	0.109272	0.00393137	0.0428766	0.00361944	0.00109401	0.00368341	5.7996	0.936952	0	0.00260773	0.00367226	0.371552	0.167872	0.125296	0.00856258	0.477605	14.223
CS0283Y	52	F	0.95	-1.58	-0.05	0.0433658	11.3798	2.2675	100.607	67.3326	130.614	0.0562054	0.011227	0.152692	0.704847	0.365977	0.00515514	0.019911	1.7523	0.0167798	0.0115544	0.00425857	0.0265579	0.00135407	0.0228558	0.0140344	0.0268285	0.0244446	0.386128	0.0206947	0.119573	0.0652727	0.113389	0.00147952	0.049034	0.01161	0.00388437	0.00292014	7.58152	1.08573	0.0117677	0.00755415	0.00977964	0.54949	0.140487	0.210532	0.0240061	0.480766	14.2861
CS1811L	52	M	1.69	-0.26	1.21	0.55272	21.3601	18.4386	170.149	175.329	144.428	0.0311442	0.0503214	0.336866	2.01119	0.745728	0.0246826	0.0486789	1.44677	0.0566746	0.0242925	0.0478045	0.0433733	0.00219125	0.00228888	0.00421063	0.00323893	0.00150433	0.150262	0.00244938	0.0175958	0.00876249	0.0173042	0.0150528	0.0158177	0.00239496	0.00314843	0.00147773	2.95063	0.488617	0.00169567	0.00685651	0.00526479	0.613075	0.0786709	0.2154	0.0207649	0.59561	15.8238
CS0911U	78	F	-0.59	-1.18	-0.99	0.013978	23.5092	4.70177	277.413	377.21	209.294	0.380643	0.0285689	2.15281	2.91649	2.21925	0.0502847	0.162233	0.245257	0.0289874	0.0194806	0.0249038	0.0440733	0.00310394	0.0110732	0.0278414	0.0358451	0.0219157	1.08436	0.00740887	0.168663	0.0811307	0.273614	0.033145	0.0525529	0.00253105	0.00301233	0.0096781	6.22252	0.860453	0.00319169	0	0.00299724	0.514945	0.349919	0.169924	0	0.793441	11.9944
CS1443J	78	M	-1.18	-1.41	-1.52	0.0223384	48.0966	3.82182	270.345	285.434	244.143	0.366199	0.0186131	1.48127	3.42203	1.13794	0.0418863	0.12503	0.662544	0.0325785	0.0254559	0.0384799	0.0678908	0.00678803	0.100207	0.0291189	0.080525	0.0487313	0.574087	0.0598627	0.180954	0.0432816	0.120467	0.0412771	0.045713	0.0204189	0.0193668	0.00700306	10.6454	3.02734	0.00343245	0.0203748	0.0425431	1.28218	0.0581012	0.325899	0.0228289	1.08056	16.1816
CS0568S	78	M	0.62	-0.71	0.1	0.250508	21.2381	11.0071	260.53	329.418	225.1	0.77301	0.105294	8.55066	6.55566	4.64429	0.0914004	0.263373	4.15206	0.147025	0.0663416	0.104718	0.0831859	0	0.0862948	0.0169448	0.0294703	0.0185274	0.520177	0.0266428	0.124365	0.0616991	0.102532	0.0149926	0.0299232	0.0052258	0.00531915	0.00677558	8.20346	1.07179	0.00333962	0.00234777	0.00482452	0.445597	0.161618	1.00854	0.0148666	0.961379	15.6581
CS0811K	78	F	-1.2	0.11	-0.8	0	27.0472	1.47177	287.201	169.022	305.854	0.562127	0.0334954	2.59062	2.53181	0.890516	0.0557294	0.200617	0.386988	0.0143724	0.0189101	0.0386054	0.0103398	0	0.0208571	0.0195321	0.109108	0.0505894	0.816642	0.0478157	0.151359	0.0702496	0.117195	0.0295532	0.0698911	0.0127168	0.00514519	0	6.28232	2.02647	0.00774963	0	0.00976518	0.701242	0.130183	0.187726	0.00657804	0.644938	12.2753
CS1022R	78	F	-1.44	-0.28	-1.17	0	44.3177	2.04454	393.636	328.545	305.774	0.741536	0.0968247	1.72105	4.5618	1.68298	0.0629801	0.217022	0.287066	0.00785378	0.0211339	0.11147	0.0273036	0.0193253	0.00890959	0.0177057	0.0509397	0.0114052	0.554822	0.00772118	0.0472154	0.0229655	0.0554289	0.0527733	0.0169997	0.00777173	0.0139264	0	4.62455	1.54729	0	0.00735505	0.00884537	0.461375	0.120518	0.710896	0	0.358243	8.3711
CS1146P	78	M	-1.79	-1.37	-1.95	0.66713	214.792	48.4214	1974.85	940.069	1916.62	1.59225	0.166761	12.2032	5.07424	2.55324	0.203119	0.979934	0.827965	0.0244408	0.066652	2.41865	0.0709608	0.0274763	0.0878944	0.0108287	0.0156401	0.0541297	0.659718	0.032254	0.0526798	0.0317568	0.0403069	1.93322	0.0274667	0.0117832	0.0130615	0	5.22499	1.35647	0	0	0.0359892	0.394857	0.129165	0.124668	0	0.117622	4.19492
CS0617K	78	M	-1.82	0.4	-1.16	0.14346	22.19	11.3359	182.419	291.051	134.146	0.914893	0.0863308	6.96743	2.70254	2.22589	0.0499881	0.200829	2.52237	0.0541531	0.0637304	0.0194308	0.125382	0.00456989	0.176331	0.043861	0.0906158	0.0695949	0.862623	0.0690255	0.34762	0.168995	0.172877	0.00910859	0.104408	0.0123524	0.00399568	0.00629092	20.2129	4.04586	0.00953046	0.0108405	0.0345651	0.876505	0.176562	0.34724	0.0144141	0.995266	54.4887
CS0328O	78	M	0.97	0.63	0.98	0.0729399	22.9797	3.95874	170.364	273.704	164.276	0.793919	0.0717753	9.17669	2.13578	3.09452	0.104794	0.310098	2.00217	0.0453118	0.075707	0.0746092	0.108633	0.00904547	0.345272	0.0582862	0.227955	0.147547	2.61409	0.13869	0.888608	0.452979	0.419126	0.0111143	0.120893	0.0242625	0.00469974	0.00430201	27.8157	6.89459	0.00883673	0.0121785	0.00836302	0.999038	0.331356	0.435204	0.00367197	1.0118	52.8335
CS0904I	78	F	-0.29	-0.61	-0.5	0.154841	21.4177	8.3333	153.7	154.587	114.79	0.416711	0.027249	4.33107	1.33719	0.535675	0.0371785	0.168781	2.82027	0.0349457	0.011581	0.0272756	0.0450841	0.00134804	0.199136	0.0552385	0.0691612	0.0229224	0.918599	0.0453843	0.21978	0.105564	0.196357	0.00752904	0.0614322	0.0414697	0.00660206	0.00822257	21.2572	2.26035	0.00764615	0.0075937	0.0295968	0.79294	0.159342	0.275204	0.0138033	0.604561	34.883
CS0192Y	78	F	-1.33	-0.84	-1.37	0.00839704	20.7525	1.10731	184.45	144.433	136.009	0.56337	0.0290133	1.79126	3.53548	0.876418	0.0484796	0.157541	0.23105	0.00422736	0.015043	0.0158627	0.0351076	0.00322661	0.0335665	0.00946707	0.0178649	0.0220775	0.584745	0.0137429	0.155709	0.0569965	0.128262	0.015559	0.0267079	0.0130099	0.00399478	0.00369985	5.25776	1.58682	0.00461183	0.0125248	0.0100194	1.19417	0.0998272	0.332736	0.0147937	0.901206	16.946
CS0122A	78	F	-0.29	-1.12	-0.74	0	36.0813	2.64347	336.294	305.097	300.879	0.689087	0.0513927	3.46021	4.41255	1.0955	0.115608	0.223599	0.39108	0.0154928	0.0272032	0.115791	0.0303131	0.0271997	0.0121154	0.0391497	0.149628	0.0821144	1.10462	0.0806313	0.257106	0.102981	0.172691	0.042992	0.0605434	0.0232921	0.0160561	0.0052302	8.69439	2.73831	0.0105223	0.0031235	0.0121597	1.16937	0.191104	0.471373	0.0081152	1.19801	16.6238
CS0961A	78	F	0.68	-1.2	-0.06	0.253434	16.2774	12.418	169.024	152.114	175.117	0.591378	0.0433133	7.0726	1.12858	0.387428	0.116325	0.275854	1.01037	0.0438574	0.0161954	0.0950167	0.0473081	0.00785358	0.00790281	0.062685	0.102392	0.0504348	0.838775	0.0684929	0.11196	0.115425	0.143903	0.0146051	0.12963	0.00963189	0.00749621	0.00224967	21.5751	1.01404	0.00183522	0.00183453	0.0046403	0.335339	0.252279	0.29453	0.0123958	0.895942	27.3493
CS0367M	12	F	-0.36	-1.39	-1.41	0.0377152	9.62745	3.06733	97.3207	77.7674	113.353	0.0457585	0.0132638	0.323635	1.27973	0.203858	0.035423	0.048672	0.597846	0.0230433	0.0167094	0.0289447	0.0391317	0.00806524	0.0274519	0.0210483	0.0288465	0.0467237	0.565325	0.0472553	0.26488	0.128435	0.162205	0.00586568	0.0340959	0.0126853	0.00268562	0.00146968	10.0108	1.92938	0.00624591	0.0256703	0.0126242	0.867323	0.178348	0.83779	0.015169	0.830825	38.1616
CS1843X	12	F	NA	NA	NA	0.112336	14.6708	10.5539	278.585	157.484	291.102	0.105432	0.0653915	0.803243	0.840218	0.395314	0.0630739	0.0874337	0.584902	0.0215253	0.0361241	0.0425979	0.0543995	0.00564288	0.0149919	0.0110524	0.0648787	0.0303034	1.04508	0.0627121	0.238394	0.119665	0.228359	0.00762002	0.0636845	0	0	0	15.0162	1.52442	0.00599361	0.00526751	0.00278669	0.846332	0.178169	0.453444	0.00689963	1.10355	24.1439
CS1357R	12	M	-1.15	-1.22	-1.67	0	49.9822	0.393826	295.596	144.794	380.384	0.0178923	0.0181483	0.270822	0.861462	0.167283	0.0273289	0.0218746	0.569816	0.0298296	0.0101946	0.0725651	0.0448362	0.00725356	0.00791586	0.00940715	0.0293803	0.0422483	0.926406	0.0251023	0.198024	0.0547713	0.134264	0	0.0209844	0.00843919	0.0238141	0	3.45872	1.8102	0.0120246	0.0237225	0	1.23238	0.201077	0.351494	0	0.845787	11.4876
CS0711A	52	M	-0.66	-2.21	-1.6	0.258412	26.0702	8.3859	155.057	200.566	161.628	0.118982	0.0865577	0.522738	2.1629	1.95244	0.0516655	0.0636065	0.262108	0.0841196	0.0623247	0.0326816	0.0909841	0.0018888	0	0.0154601	0.022059	0.0191632	0.485502	0.0359772	0.169148	0.0915487	0.132252	0.0040361	0.0211474	0.0194623	0.0014656	0.00337266	4.50298	0.959774	0	0.0142796	0.0282979	0.97852	0.216761	0.394884	0.0135454	0.734769	32.4226
CS1513F	52	M	-4.76	-2.19	-4.39	0.288181	40.1537	8.32434	346.889	371.351	225.3	0.356198	0.0612507	0.330723	5.79187	1.71296	0.0588886	0.0649325	0.483276	0.0328821	0.0516965	0.0438945	0.0697757	0.0056445	0.0114526	0.0249255	0.0660327	0.0272367	0.620071	0.0451406	0.196327	0.0746972	0.0575389	0.0318388	0.0668206	0.00390152	0	0	4.93805	1.78069	0	0.00660861	0.00612793	0.708622	0.207558	0.194493	0.00315433	0.65077	11.4078
CS0334O	52	F	-0.38	-0.26	-0.38	0.0299615	7.33688	1.32193	101.688	81.5888	108.866	0.022435	0.0308067	0.181889	0.586952	0.264356	0.0116366	0.015633	0.396766	0.0146967	0.0306941	0.00821193	0.0434378	0.00255112	0.120847	0.0231955	0.0392505	0.0177382	0.823804	0.0209055	0.181369	0.0932135	0.159137	0.00385818	0.0222352	0.00492293	0	0	8.54118	0.959985	0.00117476	0.0102748	0.00503326	0.618034	0.169948	0.167278	0.00171327	0.350205	33.5131
CS0506S	12	M	-1.33	-0.08	-0.97	0.0242902	9.57145	1.30553	112.569	60.12	146.293	0.0510072	0.0137533	0.381319	0.807819	0.161986	0.0334647	0.045479	1.59163	0.0142864	0.00799365	0.0383846	0.0410192	0.00110059	0.0121726	0.0186775	0.0274095	0.0120063	0.514225	0.0251	0.145222	0.0771844	0.134697	0.00398888	0.038225	0.0366704	0.00393821	0.00303299	18.0007	1.52622	0.0551701	0.0587837	0.0392317	1.58213	0.0831908	0.275668	0.00468421	0.90759	41.4021
CS0762S	78	M	-1.63	-3.04	-2.63	0.45219	31.026	16.6409	255.038	282.293	231.89	0.252987	0.100263	2.68632	1.31876	1.95242	0.0456468	0.160481	1.99444	0.0557733	0.0374124	0.0711	0.0376592	0.00695319	0.0114133	0.0108044	0.0594968	0.0149831	0.385321	0.0384084	0.151492	0.0583517	0.0799405	0.0386984	0.0481991	0.0098265	0.00755076	0.00421245	5.66333	1.48868	0.00194579	0.00252724	0.00636625	0.459331	0.10975	0.173794	0.00495681	0.584781	13.4763
CS0768M	78	F	-1.06	-0.63	-1.07	0.095889	18.4349	6.33953	197.332	193.994	212.7	0.31215	0.0769008	3.86743	1.47971	1.12241	0.0591097	0.159181	0.516796	0.0600638	0.0358653	0.0678864	0.0759329	0.00471391	0.0155598	0.0288568	0.0664218	0.0263033	0.577122	0.0837435	0.215515	0.102657	0.148109	0.0084089	0.0460709	0.0122076	0	0.00656582	12.4042	2.15053	0	0.00376346	0.0161174	0.542171	0.134715	0.238323	0.0109013	0.750688	12.5998
CS2049Q	12	F	-0.8	0.54	-0.22	0	58.2295	1.02163	645.544	331.421	527.519	0.0674806	0	0.679093	1.10336	0.274551	0.014713	0.0599952	0.463621	0.0175528	0.0100704	0.103789	0.0438433	0.00605011	0.0546197	0.0107309	0.136423	0.0975976	0.833792	0.161936	0.227514	0.0897093	0.0605883	0.00778502	0.0781129	0	0.0124214	0.0151049	5.69748	2.66996	0	0.0175083	0	0.490654	0.365115	0.115277	0.0107239	0.484709	8.50374
CS0364C	12	M	-0.63	0.25	-0.3	0	32.251	0.426912	189.028	153.724	208.184	0.0406534	0	0.158932	0.564786	0.138646	0.0159493	0.0473049	0.371917	0.0141441	0.0213986	0.0474234	0.0138423	0.0182422	0.0400081	0.0217867	0.0665109	0.0584444	0.648925	0.0429251	0.196637	0.101964	0.133338	0	0.037886	0.00605017	0.00708072	0.0050604	4.55964	2.13537	0	0.0162979	0.0107592	1.07137	0.0732906	0.171263	0.00792581	0.6466	9.98598
CS0288G	12	M	-0.32	-0.44	-0.55	0.0793098	16.9646	5.23813	120.825	106.062	119.422	0.0707997	0.0271463	0.338111	2.30737	0.35588	0.0507805	0.0482036	1.41608	0.0403905	0.0384847	0.0336033	0.0862041	0.0136757	0.0625688	0.0459356	0.0991318	0.0497521	0.705028	0.083241	0.230213	0.110107	0.169311	0.00644892	0.0905676	0.0394466	0.00970879	0.00694399	18.3624	2.45917	0.00725002	0.0572224	0.0420817	1.22556	0.103604	0.366733	0.00383098	0.636298	17.6397
CS1403Z	12	M	1.69	-2.32	-0.71	0.0609829	9.44062	1.74883	93.8889	55.5858	105.284	0.0700832	0.012295	0.327524	1.29274	0.137936	0.0515018	0.0580365	1.77013	0.0227726	0.00548159	0.0300945	0.0568418	0.0102606	0.0153042	0.0376433	0.0473453	0.0148106	1.96239	0.0346112	0.331111	0.141297	0.255434	0.00417952	0.0580274	0.0279474	0.0116862	0.00269523	21.0684	2.10282	0.00934388	0.0427393	0.0358092	1.15483	0.173037	0.359759	0.0170583	0.927626	52.5199
CS1499J	24	M	-1.49	-0.6	-1.48	0.158437	15.0892	8.62055	159.572	98.7378	178.243	0.127263	0.045491	0.500353	4.6424	0.284545	0.0439639	0.0406667	4.50592	0.0359512	0.0174887	0.0193603	0.0174373	0.0362468	0.00549442	0.0370322	0.00871993	0.00967557	1.26565	0.0311806	0.0694581	0.0725536	0.233025	0.0169339	0.0519969	0.0288946	0.0105702	0.0126429	27.0053	0.536362	0.0172438	0.00844578	0.00449732	0.483008	0.0687116	0.14902	0.00344061	0.338827	7.50125
CS2135I	24	M	-0.49	-1.41	-1.28	0.0124211	41.4302	1.07383	235.494	301.852	212.399	0.0651103	0	0.122481	1.18435	0.345922	0.0335135	0.0253462	0.477899	0.0611932	0.0174708	0.0518591	0.0259739	0.0236233	0.0515475	0.0312721	0.0855757	0.0638781	1.56778	0.039513	0.216181	0.18596	0.415871	0.0340764	0.0194889	0.0270083	0.0383348	0.0204988	19.7529	2.86811	0.00485376	0.0246421	0.00521511	1.46091	0.103682	0.44997	0	1.11785	13.9677
CS1430D	24	M	-3.28	-1.3	-3.14	0.0881244	29.8136	10.9117	164.285	123.261	138.415	0.0734284	0.0762894	0.346853	5.71815	0.673527	0.0435728	0.073208	14.7401	0.133046	0.0262461	0.0326498	0.0697813	0.0427322	0.0976691	0.0365002	0.0155753	0.0226991	3.00513	0.0732383	0.121891	0.124849	0.563206	0.00721166	0.128879	0.0603195	0.0213018	0.0235472	43.4528	0.87495	0.0832639	0.0299788	0.0294737	1.03999	0.103316	0.491331	0.0100777	0.607735	24.2632
CS1801P	24	F	-0.22	-0.74	-0.67	0.110018	32.2376	7.39388	140.279	124.535	118.747	0.0989846	0.032848	0.35317	3.96168	0.512103	0.0641368	0.0569359	3.10949	0.0530535	0.0252293	0.0434329	0.0411126	0.0547459	0.0172108	0.0969485	0.0317315	0.029282	7.9245	0.0790036	0.180326	0.183895	0.831129	0.00504898	0.0980482	0.0866478	0.0311227	0.0202349	52.8985	1.09407	0.0165733	0.148622	0.0653605	2.58152	0.10746	0.669376	0.0125364	0.773207	51.009
CS0543S	24	M	-0.83	-1.17	-1.37	0.0207738	22.2886	3.23435	174.447	180.529	103.263	0.176891	0	0.864574	2.14261	0.147875	0.0514959	0.0362482	2.75037	0.0319774	0.0228859	0.0337281	0.0373621	0.0453807	0.117809	0.0630068	0.0817003	0.0594101	2.17209	0.0735553	0.180748	0.124695	0.355616	0.0124854	0.0864993	0.0101653	0	0.00687518	8.95296	0.746695	0.0228337	0.00137972	0.00262636	0.186706	0.0567759	0.0433929	0.00232036	0.192824	2.57504
CS0967U	52	F	-1.28	-1.39	-1.61	0.0765385	13.2251	2.30821	117.098	87.285	127.374	0.0707467	0.0265906	0.361432	0.699407	0.276458	0.0596484	0.0741779	0.65053	0.00935614	0.0260396	0.033145	0.0670878	0.00698464	0.0127554	0.0389683	0.0512977	0.0272549	0.983056	0.0438915	0.252215	0.127829	0.229731	0.0074579	0.0683856	0.0276728	0.00233087	0.00704303	11.9327	1.53446	0.0107692	0.0189393	0.015925	0.889582	0.185161	0.307281	0.0300224	0.608669	51.6534
CS0517A	52	M	1.03	-0.94	0.35	0.0507325	13.0856	2.58459	110.519	79.4138	106.972	0.0733054	0.0192467	0.262976	1.2985	0.316949	0.0281441	0.042309	2.14385	0.0148867	0.0130798	0.0152409	0.0352515	0.00142649	0	0.0309612	0.0388299	0.0150135	0.620289	0.0530696	0.18458	0.0807678	0.112273	0.0078822	0.0617774	0.0206319	0.00161913	0.00532862	11.3136	1.48448	0.058235	0.0164281	0.0230475	0.919562	0.106794	0.377142	0.0309166	0.937309	50.4806
CS1622Z	52	M	-1.43	-0.38	-1.22	0.0409598	15.2667	2.69477	117.124	115.911	113.54	0.0434063	0.036764	0.279423	0.89639	0.489886	0.0265351	0.0259597	2.17237	0.0408004	0.0170752	0.0094442	0.0292152	0.00288502	0.0112413	0.0261968	0.0694467	0.0367579	1.6431	0.0467715	0.394725	0.18354	0.298551	0	0.0394632	0.0102481	0.00367645	0.00155313	10.6853	1.68881	0.0211222	0.00573744	0.0102028	0.458669	0.283716	0.170862	0.013115	0.56828	37.6353
CS0393E	52	F	0.22	0.6	0.43	0.0449316	12.4035	2.11088	102.817	107.837	104.394	0.0528556	0.0236722	0.21228	0.957125	0.707825	0.010989	0.0243188	1.15437	0.0124732	0.014286	0.0228981	0.0249491	0.000341892	0.0776574	0.00764047	0.0608393	0.0369124	0.473243	0.0389418	0.197989	0.0969589	0.144396	0.00127349	0.0290063	0.00475926	0.00266475	0	9.05652	1.80774	0.00703278	0.00365176	0.0175927	0.574004	0.110371	0.343767	0.00864475	0.715767	24.9444
CS0499I	52	M	-1.57	-3.5	-3.02	0.109033	21.4983	10.2242	192.337	202.355	136.481	0.105716	0.0841825	0.324891	2.74119	0.872248	0.0465578	0.0365831	2.32288	0.0600033	0.0332138	0.0276291	0.0866637	0.00648185	0.0083417	0.0391569	0.0253473	0.013615	2.30623	0.031539	0.236425	0.157576	0.346134	0.00889102	0.0696639	0.0186432	0.00193889	0.00656362	17.2292	0.91059	0.0150458	0.0158476	0.0265004	1.17236	0.332528	0.500372	0.0213826	0.936219	63.8472
CS0141G	78	M	-1.2	-2.71	-2.15	0.115083	16.6083	4.76357	175.645	148.103	195.729	0.248324	0.0417801	3.36919	0.803253	0.540203	0.0710417	0.150963	0.461099	0.0243502	0.0268187	0.0844793	0.0363148	0.00244226	0	0.0276274	0.042409	0.0117022	0.323097	0.036693	0.0748457	0.0565804	0.0678615	0.0281945	0.0408553	0.00364048	0.00182661	0.00369072	3.61627	0.688543	0.0020305	0.00206064	0.00201198	0.335315	0.153986	0.4515	0.00285843	0.449916	10.8349
CS1527X	78	F	0.01	-2.46	-1.17	0.0808003	32.6584	5.00418	142.257	93.6301	131.858	0.233545	0.0302178	2.97218	1.15443	0.276653	0.0602228	0.139161	2.2909	0.0401637	0.0159944	0.0398243	0.0642932	0.00232095	0.0749488	0.0556691	0.0683296	0.0240255	0.774203	0.0561108	0.327999	0.129467	0.121381	0.00641272	0.0546261	0.0408872	0.00403973	0	6.8803	1.63374	0.0262233	0.0334804	0.0292792	1.11283	0.175198	0.186804	0.007768	0.679271	31.6244
CS1249J	78	F	1.14	0.29	0.97	0	21.1474	0.589237	192.07	143.278	188.215	0.310699	0.0305873	1.05705	1.50677	0.585831	0.0360447	0.127986	0.303251	0	0.0148283	0.0821877	0.0231509	0.00417209	0.0150547	0.0107499	0.0565164	0.0336442	0.429599	0.0140338	0.165633	0.0328413	0.0573748	0.0286785	0.0681684	0.0103086	0	0.00353261	3.71039	1.56194	0.00709262	0	0.0306947	0.74767	0.107916	0.258734	0.00425283	0.933528	11.5758
CS0145C	78	M	0.04	-0.87	-0.4	0.020941	10.8784	1.11953	125.685	160.261	110.169	0.413817	0.0233832	2.92751	0.8081	1.72176	0.0681129	0.13623	0.839158	0.0262555	0.0711016	0.0294238	0.122047	0.0145029	0.0113621	0.0255269	0.0740303	0.0618745	0.68327	0.0518246	0.26858	0.131623	0.158196	0.00234239	0.051276	0.0269874	0.00864621	0.00900307	15.383	2.96311	0.00247184	0.00627304	0.00940676	0.634216	0.137803	0.250171	0.0105437	0.733494	38.9497
CS0798A	78	M	-2.33	-0.22	-1.81	0.248518	36.2695	15.5702	240.19	278.651	180.195	0.276104	0.0667937	2.19882	3.05856	2.21542	0.0376352	0.0675363	3.64584	0.0735432	0.0270523	0.0170281	0.097	0.0274158	0.0174694	0.053873	0.104666	0.0865971	1.11013	0.107645	0.506596	0.22895	0.231977	0.0112802	0.197453	0.0455875	0.0196899	0.00856922	16.8978	4.60825	0.0834976	0.00466184	0.00824307	0.777448	0.196399	0.323032	0.0162493	0.8396	40.9888
CS1313L	78	M	-0.4	-0.46	-0.54	0.0266826	78.0286	3.7915	415.654	409.688	374.342	0.599668	0.0282136	2.85664	5.00072	1.41708	0.112489	0.227957	0.829735	0.0159235	0.0509359	0.0488123	0.0821978	0.0112386	0.148685	0.0404355	0.278447	0.0396241	0.688711	0.0869922	0.299602	0.0400073	0.119384	0.0364718	0.0419522	0.083054	0.00437194	0.00431625	9.62382	3.96279	0	0.018272	0.0246748	1.99535	0.140987	0.431947	0	1.00168	15.2228
CS0769Y	78	M	-0.55	-0.7	-0.77	0.0101807	35.3807	6.68145	329.506	422.518	245.24	0.37701	0.0242878	0.889459	4.75705	2.17867	0.0905178	0.140444	0.552849	0.0401184	0.0279546	0.0645641	0.0419194	0.00378274	0.0192691	0.040385	0.0353626	0.0309876	0.568453	0.0618848	0.23824	0.0615707	0.0494291	0.0287471	0.0700069	0.00694777	0.00492329	0.00861067	3.91006	1.91271	0	0.00718608	0.0114317	0.839427	0.187964	0.747529	0.00530076	0.939055	15.4851
CS0474I	78	F	-2.41	-2.57	-3.05	0	34.0579	4.11626	250.093	300.888	183.167	0.508514	0.0359383	1.21893	4.30686	1.80592	0.0757248	0.176146	0.143444	0.0164169	0.0427116	0.00939394	0.0600707	0.00381417	0.00756696	0.00337754	0.0130761	0.0104288	0.281846	0.0252494	0.0303796	0.00744738	0.0301941	0.0341926	0.00729432	0	0	0.00529203	1.98631	0.515715	0.00313033	0	0.00427075	0.74301	0.154489	0.279862	0	0.61357	13.27
CS2101Y	12	F	-2.4	-0.84	-2.34	0.0886664	9.05292	6.46747	126.721	112.055	120.787	0.0516679	0.0257171	0.418046	1.03015	0.244848	0.0541382	0.0549061	2.47468	0.0313578	0.0106558	0.041377	0.0321157	0	0.294066	0.0306449	0.080159	0.0485907	1.45821	0.0829866	0.336667	0.175275	0.402894	0.00342996	0.0904827	0.00397751	0.00531486	0.00627135	18.7763	2.11562	0.0170977	0.0122306	0.0115843	0.612772	0.217799	0.286131	0.00733816	0.835513	39.5856
CS1809H	12	F	-1.01	-0.87	-1.41	0.00723895	20.6201	1.2332	152.449	90.5531	152.492	0.0407561	0.00472641	0.266635	0.354827	0.0798945	0.0269337	0.0192233	0.269632	0.00799207	0.00245632	0.012796	0.0333133	0.00791558	0.0837598	0.0108726	0.0355845	0.0142341	0.281622	0.00961913	0.0968211	0.0234702	0.0507179	0.0140228	0.0129879	0.00230211	0.0017149	0.00427803	1.29951	0.56316	0	0.00583949	0.00508524	0.35051	0.0398355	0.0371011	0	0.176046	1.64709
CS0919M	12	F	-0.6	-0.41	-0.77	0.0867186	10.6793	3.02626	102.921	78.6583	109.264	0.0361547	0.0302537	0.271375	2.46897	0.252843	0.0282231	0.0445662	2.05251	0.0545975	0.00823917	0.0512066	0.0480307	0.0113	0.0418433	0.0527345	0.0634908	0.0327762	0.661181	0.112792	0.214364	0.130211	0.150122	0.0035493	0.10576	0.0537845	0.00895487	0.0107892	22.5828	3.42442	0.00253358	0.0983969	0.0877143	1.72103	0.107543	0.403783	0.00494369	1.14097	43.9994
CS1745L	12	F	0.27	0.07	0.21	0.157065	12.3292	5.53222	161.473	160.4	135.175	0.102675	0.0624303	0.44591	4.31237	0.578305	0.0627946	0.0728549	7.34408	0.0918669	0.0340607	0.0697557	0.0951023	0.0147865	0.168848	0.0518219	0.121266	0.0637139	1.70355	0.12824	0.502146	0.226037	0.320143	0.00460117	0.131181	0.0172173	0.0135739	0.0111491	30.2951	5.82646	0.0340028	0.0388182	0.0267382	1.15956	0.158573	0.559551	0.00597555	1.58736	68.9064
CS1129H	24	M	-1.41	-0.54	-1.39	0.0346832	14.4435	2.37249	120.288	82.1425	140.484	0.0919935	0.0161759	0.318006	1.11579	0.173868	0.0470435	0.0329353	0.982503	0.0326783	0.0143242	0.0228339	0.0206272	0.0283594	0.0400306	0.0404025	0.00960475	0.00967259	1.5939	0.0142972	0.0727131	0.0934121	0.495724	0.00637987	0.0245997	0.0526739	0.035817	0.0462488	44.3127	0.748156	0.0271488	0.0212217	0.0229735	0.9963	0.0972652	0.249528	0.0324907	0.72979	32.148
CS1258T	24	F	1.65	0.46	1.47	0.0123133	22.6893	2.39898	157.217	170.246	116.015	0.098444	0.00269557	1.14525	0.717478	0.16281	0.103963	0.0600859	0.530011	0.00648703	0.00413234	0.0250644	0.0252072	0.0141589	0.108205	0.0299327	0.0285821	0.0395834	1.2836	0.0253145	0.106649	0.119108	0.30013	0.012346	0.0287829	0.00851467	0.00236494	0.00416707	4.54829	0.563575	0	0.0104925	0.00587144	0.315229	0.0632967	0.0670612	0.0050382	0.233806	3.11312
CS1239N	52	F	-2.59	-2	-2.92	0	24.5892	0.576398	251.487	157.131	214.756	0.413776	0.0689085	0.334212	4.44207	1.60388	0.0635141	0.085484	0.162797	0.0137198	0.0260716	0.0454774	0.0402974	0.00485081	0.00522886	0.0054012	0.117221	0.0425474	0.440325	0.0207963	0.120947	0.0609393	0.0582089	0.0227892	0.00685495	0.0057347	0.00452007	0.00522084	3.72663	1.67998	0.00438287	0.00801362	0	0.344351	0.0577758	0.123158	0.0062787	0.443354	6.64955
CS0672E	52	M	-1.83	-2.87	-2.82	0.862255	36.9743	25.5335	235.792	276.518	146.146	0.0171281	0.0602094	0.359784	1.79496	1.89581	0.0115411	0.0342684	1.05489	0.0483018	0.0181016	0.0932305	0.0428916	0.00269141	0.0015708	0.00188457	0.00405495	0.00229448	0.0936145	0.00161156	0.00762867	0.00635247	0.00980655	0.0605446	0.00905293	0.00147281	0	0.00296445	1.26307	0.25077	0	0.0037014	0.00719174	0.865978	0.086383	0.206626	0.0189315	0.685624	25.7169
CS1563L	52	F	-0.87	-1.97	-1.64	0.10209	16.592	2.46725	165.165	131.705	197.271	0.0635073	0.0496388	0.460314	0.858457	0.550599	0.0337223	0.0483714	0.535378	0.0392375	0.0192982	0.0237316	0.0256754	0.00184498	0.00435608	0.0297709	0.0651935	0.0297909	0.556061	0.0435595	0.287988	0.107199	0.146372	0.00511564	0.0396237	0.00270548	0.00134245	0	4.66425	1.48282	0.0017725	0.00182713	0.0180367	0.448715	0.269681	0.171746	0	0.618036	20.3841
CS0206O	52	F	0.97	-0.44	0.53	0.0246033	13.771	1.0256	113.324	87.2453	122.919	0.0293462	0.00466858	0.180681	0.336373	0.170203	0.0250835	0.0401423	0.235783	0.00613189	0.00983209	0.0186559	0.0413933	0.00194908	0.0075492	0.0102047	0.0213928	0.0132295	0.275437	0.0181468	0.115216	0.0734079	0.0711721	0.00697727	0.0250377	0.00695095	0.00282318	0.00262791	2.44832	0.873722	0.00166021	0.0117352	0.00884131	0.785861	0.145776	0.30874	0.0198284	0.805655	20.3079
CS0386S	52	M	-1.41	-2.26	-2.17	0.0659552	17.6782	4.61622	145.978	200.445	143.598	0.0858774	0.0390313	0.298196	1.73724	1.58113	0.0368597	0.0541782	0.432533	0.0419257	0.0589478	0.0287049	0.0728585	0.00204785	0.0230635	0.0277671	0.0661067	0.029616	1.12245	0.0505273	0.422424	0.195186	0.268731	0.00946316	0.0337529	0.00583849	0	0.00292738	6.43316	1.695	0	0.00884734	0.00881591	0.81306	0.347883	0.299876	0.00672504	0.859142	42.7687
CS0942U	52	F	-1.02	-2.53	-2.09	0.144239	58.847	10.0658	325.021	368.884	272.387	0.0867335	0.0192426	0.26824	0.975858	0.376563	0.0375701	0.0265119	0.402146	0.0339486	0.0140924	0.0540741	0.0411863	0.00449052	0.0421473	0.00436703	0.00970039	0.00848382	0.618997	0.0140027	0.121359	0.0172393	0.109471	0.0563982	0.0132299	0	0.00682456	0.00911815	3.04969	0.744239	0	0.00788271	0.015745	0.661695	0.20145	0.168082	0.0022565	0.751532	13.8205
CS1916D	78	F	-1.78	-1.46	-2	0.0825862	16.7542	5.72843	139.287	133.463	165.036	0.182606	0.0433816	3.92467	0.693944	0.734616	0.0471904	0.110389	0.672607	0.0153097	0.0617946	0.0341639	0.0327971	0.00454684	0.0555655	0.0161235	0.0190411	0.00967109	0.835832	0.0225227	0.200678	0.0687237	0.225297	0.00366588	0.0171981	0.0300749	0.00171057	0.00194134	8.44262	0.958305	0.00931363	0.0218361	0.0150521	0.965202	0.112137	0.2665	0.0265734	0.514606	33.6058
CS1396P	78	F	-0.53	-1.03	-0.87	0.121549	22.1024	9.52366	188.532	173.423	175.3	0.251749	0.0873162	5.98605	2.76941	0.769907	0.0693526	0.138601	2.53904	0.039473	0.00966128	0.0368006	0.0377352	0.0078084	0.016963	0.0106244	0.00472318	0.011935	0.500616	0.0261416	0.0543823	0.0361894	0.121824	0.0154157	0.0344481	0.0108919	0.0108954	0.00587463	6.0763	0.641765	0.0107092	0.0276519	0.0164915	1.14348	0.0852055	1.04265	0.00985369	0.959714	22.2075
CS1082T	78	M	-1.64	-2.12	-2.17	0.0649669	14.3365	3.95336	131.523	146.8	140.637	0.369692	0.0271899	3.26426	0.884697	0.758247	0.0441079	0.126523	0.748843	0.0245843	0.0197679	0.0292244	0.0163007	0.00170629	0.100303	0.0363265	0.130365	0.0795285	0.780115	0.100638	0.323389	0.185803	0.174934	0.00158932	0.0628219	0.0180365	0.00295364	0.00201224	18.1407	4.01012	0.00337726	0.00148645	0.00757577	0.436741	0.238244	0.160495	0.00720509	0.639862	33.4371
CS0426A	12	F	0.33	-1.34	-0.84	0.0102693	25.0612	1.75378	171.586	140.137	187.393	0.0113581	0.00622514	0.164572	0.499515	0.161131	0.0192454	0.0202314	0.757809	0.0146953	0.0127738	0.0227742	0.0298122	0.0110226	0.1562	0.0274743	0.0615956	0.0173534	0.716729	0.0306606	0.131071	0.0738238	0.182982	0.0186845	0.0862455	0.0290199	0.00281782	0.00468837	9.80859	1.66234	0.01207	0.0287755	0.0288602	1.28875	0.121375	0.297964	0.00354722	0.877406	15.2973
CS0482G	52	M	-0.65	0.77	-0.16	0.239962	22.0843	12.5399	258.931	344.178	201.916	0.0652155	0.0802645	0.536536	3.78294	3.82676	0.0249412	0.0484455	3.47515	0.0943435	0.0625611	0.0611198	0.116464	0	0.00739812	0.019458	0.0358167	0.0210197	0.395022	0.0462486	0.159477	0.0752174	0.0785896	0.0248241	0.0546107	0.00200734	0.00410611	0.00233171	4.02656	1.12469	0.00223513	0.00487133	0.00586074	0.747854	0.148296	0.552862	0.00875102	1.09763	57.1992
CS1416F	12	F	-0.03	0.27	0.14	0	53.6405	0.422855	298.623	139.503	315.265	0.0442587	0.0122629	0.30808	0.925356	0.0670219	0.046066	0.0258838	0.647877	0.0202979	0.0106948	0.100567	0.0420915	0.022176	0.102635	0.0402294	0.0746066	0.0306258	1.13709	0.0711363	0.205384	0.0435648	0.250208	0	0.097196	0.00952591	0	0	4.00891	1.57027	0	0.0188202	0.012912	1.47306	0.220414	0.396889	0	0.900362	13.9779
CS0918A	12	M	0.89	-0.73	0.09	0.0056086	15.0733	1.0416	140.248	81.4939	151.325	0.0431428	0.00278187	0.188036	0.397773	0.10039	0.0107735	0.0215877	0.271451	0.00913507	0.00955584	0.0477985	0.0343275	0.00627921	0.00514229	0	0.00993839	0.016047	0.271477	0.01523	0.0785726	0.0426909	0.0765345	0.00997593	0.0208538	0	0	0	0.667731	0.250489	0.00231857	0.00300176	0.00463525	0.179749	0.0795513	0.0502698	0	0.13072	2.03935
CS0500Y	12	F	1.02	-0.72	0.17	0	89.7129	0.657721	676.978	541.258	825.777	0.278708	0.0197952	1.00759	3.72497	0.463666	0.124883	0.148421	1.41443	0.0333712	0.0324412	0.212347	0.0913012	0.050439	0.0809158	0.119345	0.416791	0.254727	2.65034	0.288981	1.02947	0.43932	0.564062	0.0230531	0.297811	0.0204583	0	0.0228549	8.70107	4.22012	0	0.0636646	0.0491817	2.8185	1.32568	1.01152	0.051758	2.86008	32.3268
CS1940X	24	F	2.21	-0.13	1.57	0.0320664	16.0269	2.61034	111.326	94.0716	103.765	0.0642893	0.0101607	0.39943	2.20969	0.240542	0.0322916	0.0402363	0.657978	0.0395051	0.0115027	0.0233041	0.0344551	0.00417417	0.0317229	0.0602864	0.097506	0.0560192	5.16046	0.057363	0.328004	0.244359	0.72312	0.00841346	0.0616322	0.104837	0.0173659	0.0170852	52.8987	5.11967	0.0184284	0.064817	0.0519852	1.21013	0.104219	0.34621	0.00240412	0.842113	32.849
CS1153B	24	F	1.57	0.89	1.64	0.0367548	26.3213	3.90064	204.541	360.383	124.494	0.256344	0.0198578	0.947464	4.12193	0.479835	0.0947175	0.053597	1.74821	0.032302	0.0310277	0.0416973	0.0816359	0.0411466	0.105738	0.0720372	0.32604	0.157737	2.11454	0.191492	0.513044	0.339885	0.531493	0.0464521	0.235578	0.00922536	0.0062013	0.00501556	10.1277	2.58924	0.0289245	0.00704758	0.00914246	0.29844	0.109268	0.0530165	0.000292504	0.396503	3.1416
CS1472L	24	F	-1.12	0.2	-0.76	0.0154388	61.0486	2.36986	370.476	289.136	303.707	0.121898	0.0103701	0.241842	1.42477	0.13023	0.0164979	0.0487854	0.670686	0.0179368	0.0105569	0.0761368	0.0740436	0.124318	0.0216847	0.0985252	0.061558	0.0274421	3.83217	0.0406786	0.17339	0.116434	0.763828	0.0151032	0.132484	0.0105158	0.0162082	0.0365406	18.8626	1.38662	0	0.0133706	0.0109112	0.653616	0.312976	0.428464	0.0150378	1.067	13.2553
CS0715W	24	F	-1.91	-1.39	-2.39	0	61.2119	1.4396	381.433	329.506	352.672	0.0648494	0.0105897	0.195216	1.16725	0.221993	0	0.0101362	0.290354	0.0430385	0	0.0848492	0.0547809	0.0910548	0	0.0353766	0.0322737	0.027453	2.42006	0.0273411	0.0951685	0.093309	0.549011	0.0117114	0.0142062	0	0.0296692	0	12.435	1.69508	0	0.014436	0	0.588427	0.0956438	0.182264	0	0.450323	9.53334
CS1269B	52	M	-0.25	-0.8	-0.55	0.170699	21.8495	13.4867	162.785	196.393	101.635	0.0443552	0.0329511	0.178418	1.47683	0.857869	0.0099312	0.0191009	1.15749	0.0252453	0.0246759	0.0363469	0.0281331	0.00990251	0.0105226	0.0174722	0.0508535	0.0270879	0.455725	0.0724824	0.172048	0.0886251	0.140087	0.0194943	0.0640234	0.0211558	0.0050959	0.00122566	9.23819	1.62012	0.00917051	0.00612561	0.0175956	0.532224	0.093115	0.25876	0.0125876	0.715307	16.9795
CS0349S	52	M	0.46	-1.36	-0.3	0.0438238	20.3093	2.41046	211.323	115.024	184.49	0.0690001	0.0221406	0.639995	1.48157	0.381129	0.0589712	0.0641151	1.03959	0.0557241	0.0343781	0.0240688	0.0537336	0.00679671	0.00932317	0.0281987	0.0421225	0.0281607	1.16118	0.0750682	0.289621	0.112005	0.299948	0.00903516	0.06008	0.0287223	0.00273479	0.00376968	11.428	1.27629	0	0.0423989	0.0250127	1.52898	0.288738	0.403408	0.00824761	1.11948	78.444
CS0587Y	52	M	-0.92	0.11	-0.63	0.0667265	16.2056	2.75993	101.572	75.8225	120.473	0.0646396	0.0295513	0.357029	0.683547	0.258481	0.0563522	0.0591274	1.17994	0.0145791	0.0203184	0.0292115	0.05374	0	0.00143193	0.0242217	0.00871328	0.0197191	0.812916	0.0254492	0.133875	0.0899599	0.174848	0.0102307	0.0555795	0.0366711	0.00388376	0.00603029	10.2273	0.729759	0.0168745	0.0290201	0.0333899	0.997507	0.208778	0.225768	0.00776946	0.629932	43.7851
CS0614A	52	M	-1.77	-2.04	-2.28	0.271612	16.5204	13.7586	172.263	167.758	200.717	0.0549274	0.0300296	0.653618	1.20395	0.887362	0.0243364	0.0367568	1.20939	0.0320241	0.01762	0.0554594	0.0441688	0.00372064	0.00154599	0.00153674	0.00659787	0	0.175422	0.0223509	0.027752	0.0253733	0.0485716	0.0108769	0.0698292	0.00210065	0	0	3.57515	0.543471	0.00821746	0.00311006	0.00411777	0.332874	0.090525	0.119209	0.0108431	0.461539	12.1306
CS0759C	24	M	0.2	0.53	0.4	0	53.2427	0.334648	282.86	223.282	331.145	0.0795627	0.0267627	0.226816	1.03353	0.134104	0.0257985	0.0325997	0.232269	0	0.0180952	0.0494835	0.0617397	0.0242907	0.0265258	0.0328811	0.0942918	0.160949	3.04477	0.0367121	0.379678	0.473368	0.745905	0	0.0626814	0.0424991	0.0337551	0.0286966	14.0693	2.73257	0	0.0146303	0.0104879	1.09385	0.186127	0.340383	0.0111321	0.913605	13.1546
CS1134V	52	F	-1.87	-1.47	-2.13	0.359725	23.841	21.4279	236.683	299.746	179.297	0.0811958	0.119305	0.699608	4.20423	2.13313	0.0334861	0.0901698	6.1738	0.0968192	0.0831534	0.04011	0.0767852	0.00411837	0.00195971	0.0227199	0.0624762	0.0365705	1.14629	0.0553792	0.350636	0.187694	0.268156	0.0250792	0.0525345	0.0112726	0.00419573	0.0122161	14.6988	1.97502	0.00749804	0.0120554	0.0189624	0.564797	0.328693	0.251624	0.01459	0.868678	39.3738
CS0434Y	52	F	0.54	-0.45	0.21	0.0310714	39.4859	5.19374	263.894	264.062	187.85	0.2456	0.0442692	0.36076	6.28859	1.35601	0.0441262	0.0483575	1.13832	0.0265479	0.019587	0.0245244	0.021749	0.00371236	0.187986	0.0259622	0.0303309	0.0194803	0.587111	0.0320566	0.172733	0.0291193	0.0903133	0.0212619	0.0548112	0.025853	0.00405589	0.00130325	6.37261	1.59408	0.0079487	0.0191785	0.0231378	1.19285	0.107231	0.529094	0.0177836	1.07077	18.5394
CS1459Z	78	M	-2.34	-1.93	-2.57	0.260248	36.7861	10.6092	226.116	215.945	186	0.384904	0.0596109	6.63739	1.71102	0.895191	0.100452	0.251583	4.64341	0.0377774	0.036478	0.0703771	0.0888249	0.00632925	0.029768	0.0481355	0.0861373	0.035716	0.784549	0.0529794	0.29001	0.121415	0.158165	0.0264714	0.109806	0.0622022	0.0031527	0.00136388	12.2806	2.477	0.0115372	0.0170557	0.0138185	0.836966	0.153127	0.217025	0.0155703	0.554917	12.8425
CS0859M	78	F	-1.9	-1.96	-2.34	0.0073703	24.175	1.31427	246.764	249.384	235.417	0.345068	0.00958426	1.92139	0.43471	0.14067	0.0955037	0.144711	0.271293	0.0178867	0	0.0320243	0.0100013	0.00558493	0.0509527	0.0270854	0.121549	0.0121764	0.566026	0.0174662	0.14493	0.0375179	0.032664	0	0.0141342	0	0	0.00625309	6.12358	2.12534	0.00508348	0	0.00545374	0.0890643	0.083781	0.202462	0	0.580142	8.61406
CS0530M	78	M	0.16	-0.48	-0.14	0.198223	38.9074	12.4236	244.004	335.778	171.639	0.157555	0.0738798	0.278592	4.4584	1.76592	0.0304109	0.0348169	1.28248	0.0504436	0.024467	0.0229125	0.0594375	0.0131348	0.375537	0.0147731	0.014049	0.020461	0.580636	0.0195926	0.136828	0.0379214	0.0764094	0.0172548	0.014898	0.0173123	0.0059318	0.00715645	5.68962	1.33645	0.00507582	0.00619596	0.0242017	1.59762	0.188391	0.460868	0.0165542	1.18175	28.5402
CS0473W	12	F	0.49	-1.65	-0.99	0.0195004	7.3972	0.576263	79.7751	45.3901	104.116	0.0803339	0.0170534	0.519075	1.24306	0.117041	0.0525756	0.050018	0.347559	0.00658836	0.00938661	0.0308186	0.0282127	0.00185156	0.093498	0.0122638	0.00783792	0.0103405	0.231715	0.0291749	0.0836842	0.0463513	0.0618594	0.00419742	0.0121593	0.0218541	0.00192635	0.00169994	5.79113	0.752237	0.00791609	0.0310811	0.0224141	1.19095	0.0918636	0.261798	0.0152216	0.650562	31.6064
CS1558X	12	F	1.14	1.06	1.54	0.0236099	10.8147	1.01547	145.794	47.4321	209.394	0.0952078	0.0126771	0.653621	0.957555	0.14214	0.0655857	0.077635	0.245874	0.018524	0.00937283	0.0408256	0.0377983	0.0100612	0.00186055	0.011028	0.00605305	0.007805	0.257187	0.0215125	0.0576147	0.0318853	0.102242	0.0114927	0.0266062	0.00989011	0.00746898	0.00771359	7.29324	0.736096	0	0.0262778	0.0273591	0.923862	0.0602981	0.361987	0.00882408	0.645505	18.1624
CS1112F	12	M	-0.85	0.2	-0.45	0.0125327	17.387	0.826048	167.922	80.1154	240.015	0.0426174	0.0217256	0.305618	0.346008	0.145786	0.0377323	0.0334375	0.193127	0.0060655	0.0230021	0.0204152	0.0702285	0.00742379	0.29683	0.0378314	0.119049	0.035963	0.508365	0.0650496	0.259705	0.083034	0.109446	0.00706962	0.109608	0.0491328	0.00651636	0.00211455	6.90258	2.96141	0.00208001	0.0394385	0.0328646	1.03015	0.143614	0.265756	0.00757976	0.733191	15.6923
CS1892R	12	M	-2.68	0.25	-1.62	0.154889	24.1385	9.40535	198.334	192.054	200.229	0.0475326	0.0216865	0.34108	2.04843	0.564982	0.0214161	0.0357765	1.65483	0.0682898	0.0194952	0.013419	0.0651544	0.00334545	0.0390637	0.0306163	0.0817553	0.0585675	0.73724	0.112396	0.301077	0.190661	0.275128	0.0140463	0.0904773	0.0428261	0.00764739	0.00383118	10.2152	2.46101	0.00458528	0.0660465	0.058972	1.756	0.176387	0.319866	0.00778091	1.1509	30.1322
CS0358C	12	F	NA	NA	NA	0.05151	11.7889	3.39855	133.324	109.498	145.367	0.0776387	0.0189239	0.402783	2.11223	0.529079	0.0457118	0.037752	2.28521	0.053757	0.0555908	0.0412171	0.0716321	0.0116187	0.188994	0.0440875	0.152997	0.0967982	0.562965	0.123314	0.36622	0.180888	0.149211	0.00531362	0.0928829	0.030244	0.0095536	0.00589978	20.2023	8.76345	0.0281947	0.0367798	0.0388482	0.966359	0.100479	0.336981	0.0203112	0.747924	29.5853
CS1449D	24	M	0.39	-1.9	-0.97	0	194.903	13.3425	917.294	513.441	546.561	0.0879884	0	0.3139	1.64225	0.20015	0.0363241	0.0576505	2.0581	0.0585297	0.0170998	0.0832584	0.0959119	0.0173641	0	0.0919206	0.0842096	0.0498669	3.10344	0.0139487	0.120771	0.103275	0.573641	0.0214859	0.0869403	0.0304613	0	0.0141555	22.5903	3.055	0	0	0.0199489	2.0302	0.183906	0.363185	0	0.965326	15.2427
CS0013G	24	M	1.74	-1.41	0.41	0.0596352	24.6546	2.81307	190.652	150.255	223.038	0.090497	0.0134523	0.378096	2.62624	0.473118	0.0375916	0.0440244	1.58496	0.0462336	0.0217472	0.045645	0.0420986	0.0190088	0.0530339	0.0632018	0.118485	0.109088	3.38995	0.0923354	0.266856	0.224585	0.749456	0.0105651	0.148127	0.114425	0.0236049	0.0233037	65.4477	2.08316	0.0209973	0.0538341	0.0610544	1.41149	0.12027	0.249324	0.00300122	0.984847	19.5372
CS0933K	24	M	-0.41	-2.16	-1.74	0.109694	16.1922	5.96249	147.819	123.871	151.203	0.051134	0.0206014	0.281367	3.42683	0.279728	0.0469374	0.0467883	0.615314	0.0722523	0.00736163	0.0386305	0.0336364	0.0276637	0.0469466	0.064803	0.0136827	0.0130973	2.38071	0.0423094	0.0730335	0.11857	0.527566	0.010187	0.0314906	0.144406	0.0213501	0.0300197	64.3142	0.707325	0.00393432	0.0480112	0.0273623	1.06158	0.120851	0.233362	0.01306	0.758694	17.2129
CS1646N	24	F	1.62	-0.24	1.04	0	205.988	4.64621	1698.51	1314.21	2093.35	0.167678	0.056418	0.984433	4.31039	1.48927	0.195031	0.342094	0.806569	0.0524122	0	0.542381	0.246558	0.171964	0	0	0.334958	0.818126	3.67559	0.0426838	0.185777	0.125225	0.548034	0.0729564	0.160572	0.0394677	0	0	17.2979	4.02127	0	0.0609596	0	0.695323	1.33076	0.0394015	0.0452741	0.626094	15.9533
CS0936U	52	F	-0.28	-1.03	-0.65	0.124333	25.2985	9.75902	198.945	157.998	196.568	0.0455817	0.0371217	0.349245	1.39516	0.447818	0.0142129	0.0268128	4.45876	0.0263766	0.0127867	0.056682	0.0277048	0.00757423	0.00156201	0.0404314	0.0661421	0.0237974	0.333428	0.0321897	0.15583	0.0394371	0.0550594	0.0162133	0.0563872	0.011803	0.00248951	0.00269021	7.78063	2.22655	0.010238	0.0099277	0.0164248	0.683913	0.0713595	0.145057	0.00889365	0.627615	14.3536
CS2054E	52	M	-0.65	-2.91	-2	0.308568	30.4153	7.63985	153.198	129.347	131.87	0.0598626	0.0619857	0.497523	1.8595	0.510776	0.0380942	0.0657661	5.18271	0.0541421	0.0287953	0.0373085	0.0649102	0.00103215	0.0864844	0.00988269	0.0475458	0.0144837	0.175954	0.0177083	0.080986	0.0251193	0.0330083	0.039346	0.0499936	0.0160013	0	0.00221469	2.04758	0.970582	0	0.00242196	0.00329394	0.136348	0.0680595	0.0611495	0.00109175	0.21662	3.30774
CS0410K	52	F	-1.99	-0.02	-1.44	0.074853	16.4476	3.53566	154.334	126.586	154.118	0.0897172	0.0636545	0.632637	1.38787	0.379042	0.062409	0.0934654	3.21322	0.0422984	0.0314159	0.0346282	0.0773977	0.0068351	0.00815067	0.0133133	0.0456043	0.0138751	0.551935	0.0234333	0.25564	0.0582516	0.157051	0.015728	0.0433759	0.00510268	0.00153394	0.00359472	4.357	1.16246	0.0119064	0.0125823	0.0196715	0.81981	0.149927	0.289548	0.0107928	0.748946	37.6616
CS0619I	52	F	-0.59	-1.13	-0.97	0.0166623	5.47983	0.647182	77.3757	30.3104	109.174	0.0335321	0.00996785	0.276639	0.280247	0.0610254	0.0402674	0.0412353	0.333126	0.00241095	0	0.0174041	0.0084985	1.52e-07	0.0128013	0.0319855	0.0112478	0.00773636	0.842022	0.0236629	0.0865631	0.103347	0.188246	0.00499953	0.0541032	0.0112849	0.00450457	0.00484151	10.0133	0.498052	0.00413944	0.00566256	0.00596858	0.272927	0.173378	0.203688	0.018822	0.515731	29.4052
CS2016S	52	F	0.13	0.15	0.17	0.0366089	9.67896	2.32033	111.494	93.3708	114.117	0.0489394	0.0309872	0.243634	0.67069	0.313654	0.0269897	0.0260089	1.06885	0.0140204	0.0151501	0.014443	0.0467802	0.00244027	0.0271569	0.0534507	0.0702235	0.0422867	3.71115	0.0646241	0.36294	0.239813	0.43293	0.00301352	0.124022	0.00893784	0.00435482	0.00978389	23.2303	1.57582	0.0176299	0.00733506	0.0106894	0.68729	0.345769	0.25219	0.00998357	0.902589	62.9642
CS1502X	78	M	-2.24	-1.75	-2.43	0.135035	14.2167	10.5793	208.845	218.718	214.299	0.219344	0.0746272	5.09732	1.82029	1.2091	0.0685611	0.197923	1.48768	0.0631078	0.0421198	0.0906679	0.0521754	0.00685136	0.00288818	0.00628521	0.00713673	0.0102138	0.33456	0.0147064	0.0489986	0.034787	0.0800592	0.0217857	0.018905	0.00174318	0.0083727	0.0018558	2.99686	0.520053	0	0	0.00418574	0.499618	0.116835	1.03886	0.0152025	0.863021	29.0555
CS1376X	12	F	1.78	-1.12	0.41	0.0306499	14.8995	4.01551	186.639	132.902	206.425	0.0104757	0.019375	0.123278	0.719206	0.138389	0.00553772	0.017907	1.00048	0.0172262	0.0154524	0.0202234	0.0385941	0.00454169	0.106825	0.0266741	0.0515595	0.0423646	0.61661	0.0478411	0.238375	0.113512	0.19057	0.0112329	0.0469187	0.0346178	0.00371447	0	5.73012	1.75895	0.012428	0.0673994	0.0338596	1.23344	0.114917	0.221988	0.00696396	0.800072	13.5245
CS0757E	12	M	-1.37	1.06	-0.13	0	55.7864	0.319585	297.322	133.909	322.857	0.0350702	0.00980151	0.233506	0.969067	0.115613	0.0189536	0.0695718	0.289123	0.0254307	0.0100988	0.0747133	0.0194499	0.00866586	0.0156671	0.0127697	0.0479756	0.018268	0.94062	0.0183835	0.103457	0.0654051	0.196224	0.0106011	0.0272191	0.0172724	0	0	4.49572	1.60039	0.00976047	0.0112474	0.0120679	1.59222	0.18503	0.270199	0	0.715975	11.2568
CS1669P	24	F	-0.77	-2.02	-2	0.0575861	27.1295	8.12317	203.081	241.238	129.299	0.30299	0.00568992	1.98847	3.3229	0.234804	0.107399	0.109306	5.32903	0.0746173	0.021702	0.0148928	0.0324139	0.0227849	0.0689871	0.0314775	0.0301492	0.0415419	1.52525	0.0336707	0.0947535	0.0802962	0.293296	0.0305572	0.0546611	0.00341324	0.0102037	0.00266709	8.02937	0.531427	0.0168999	0.00339887	0.00495635	0.200469	0.0499109	0.0355643	0	0.135953	2.30474
CS1781Z	24	F	0.05	1.02	0.54	0.0965027	13.5505	6.09763	149.794	175.603	159.017	0.151198	0.0430618	0.460109	3.38215	1.24075	0.080106	0.0546962	1.41142	0.0374475	0.0435132	0.0259858	0.0729214	0.0763093	0.0371324	0.0338009	0.0244443	0.0582364	8.75961	0.0476514	0.215135	0.221946	0.959921	0.00885679	0.0430866	0.0206398	0.0303123	0.0232259	52.9812	1.18978	0.0208152	0.0212539	0.0156593	0.770207	0.167823	0.322793	0.0117811	0.818477	53.4673
CS2176E	24	M	-1.68	-0.21	-1.38	0.0568165	74.1267	7.98555	561.621	611.343	414.887	0.0607277	0	0.190938	1.80443	0.511416	0	0.0252126	0.571397	0.0858336	0.0148402	0.0418138	0.0413053	0.0185139	0	0.0291933	0.0435995	0.0202077	2.94962	0.0312229	0.120634	0.108798	0.527361	0.0198661	0.0362375	0	0.0204316	0.0194143	20.0554	2.20714	0.0131709	0.0118503	0	1.20575	0.12414	0.610311	0.0144685	1.40714	19.4257
CS1234F	52	M	-1.57	-2.26	-2.29	0.0680189	21.1654	3.21729	125.794	86.1053	112.023	0.319653	0.014006	3.83854	1.60018	0.224919	0.0453397	0.143811	2.99498	0.0166057	0.0113609	0.0373036	0.0337724	0.0339511	0.0120075	0.023043	0.0152603	0.00905759	0.647159	0.0181459	0.0547574	0.0352883	0.164528	0.00559899	0.0164305	0.0415634	0.0151576	0.00975635	21.2357	0.57988	0.081897	0.0230012	0.0264163	0.976314	0.109474	0.259555	0.0157579	0.561478	40.3972
CS1481V	52	M	-1.21	-0.51	-1.12	0.106301	29.0526	12.8093	183.226	143.137	138.795	0.487042	0.0386288	4.94479	1.94824	0.519971	0.056157	0.185965	2.06925	0.0293875	0.0140928	0.0158948	0.0181281	0.00532951	0.0287975	0.0244363	0.0699968	0.0274336	0.495999	0.0695	0.117983	0.047481	0.105983	0.0116708	0.0744095	0.0309152	0.00170127	0.00357559	6.28107	1.15445	0.00939007	0.00633679	0.0114615	0.64075	0.129334	0.351438	0.019104	0.701257	15.0886
CS0702Q	52	M	-0.39	-0.66	-0.59	0.0770028	16.0072	3.33601	120.989	105.993	126.461	0.996237	0.0362243	8.19458	0.569544	0.367339	0.132196	0.443489	0.776405	0.0246727	0.0416728	0.0486961	0.0726306	0.00990761	0.00808017	0.0329608	0.0292659	0.0255902	0.508862	0.0206317	0.101459	0.0519222	0.0894253	0.00459859	0.0411886	0.0248653	0.0027409	0	6.49872	0.601742	0.00154103	0.00810969	0.0108657	0.659214	0.22753	0.17741	0.00834999	0.548611	29.7891
CS0175Q	52	F	0.11	-0.76	-0.27	0.0749794	10.3691	2.28829	116.519	163.454	125.094	0.676588	0.0461343	6.15472	0.927413	2.02143	0.10076	0.25636	0.638153	0.0207473	0.100317	0.0252144	0.110506	0.00447822	0.0443351	0.0471983	0.165142	0.114981	1.21722	0.070795	0.856912	0.306002	0.217183	0.00361369	0.10649	0.0116669	0.00249273	0	10.6929	6.86151	0.00435773	0.00882191	0.00153917	0.479452	0.302072	0.289177	0.00646135	0.657954	26.3901
CS0333C	52	F	0.78	-0.94	0.15	0.029244	45.4994	1.07659	249.981	206.269	263.253	0.103926	0.0183412	0.59618	0.560625	0.23318	0.0553259	0.0463724	0.282666	0.0130906	0.00549065	0.0500532	0.0805374	0.013319	0	0.019555	0.0725506	0.0393379	0.828869	0.0352165	0.211433	0.088154	0.254693	0.0272891	0.0273798	0.0102246	0.00860199	0	3.51487	1.72785	0	0.016539	0.0287652	1.55594	0.222315	0.300318	0.0128818	0.7852	15.5677
CS0284K	52	F	-1.44	-1.31	-1.68	0.107866	18.6003	5.41799	157.386	116.743	148.207	0.6222	0.0591177	5.79441	0.751539	0.462853	0.0967428	0.284349	1.2853	0.0405889	0.0333215	0.0357934	0.093658	4.79e-05	0.0076228	0.0221102	0.0244357	0.0138753	0.364058	0.0288642	0.124066	0.0676064	0.0886529	0.00894688	0.045279	0.0197293	0.00148831	0.00355998	3.49851	0.832833	0.00264228	0.0278509	0.0225929	0.915693	0.204861	0.246775	0.0162856	0.689493	52.616
CS0668C	78	M	-2	-3.43	-3.09	0.155672	22.8198	9.33845	173.666	304.45	148.888	0.686301	0.078535	6.7384	1.35462	3.46641	0.0717935	0.243291	1.40878	0.0418847	0.0555743	0.0550428	0.096513	0.00557432	0.022146	0.0108414	0.0719409	0.0527637	0.915003	0.0207797	0.321154	0.174352	0.20332	0.0171333	0.0419931	0.0151517	0.00162865	0.00181118	9.33131	1.76823	0.00162841	0.00551743	0.00543422	0.618683	0.336163	0.240642	0.00329823	0.719918	26.7817
CS0492C	78	F	-0.08	-0.62	-0.35	0	48.5836	1.1256	325.652	216.516	320.444	0.229497	0.0509394	0.287592	2.83205	0.859907	0.02848	0.0578518	0.600181	0.00832987	0.0207255	0.0341733	0.012048	0.00393214	0.0782698	0.0264859	0.0786111	0.0337122	0.424576	0.0226984	0.113317	0.041908	0.0151631	0.0258561	0.0440095	0.0241943	0.000160815	0.00530657	5.12912	2.42011	0.00598468	0.00479433	0	0.498851	0.098907	0.0528168	0	0.406468	7.05756
CS0932Y	78	M	-2.9	-1.99	-2.99	0.184031	27.3147	12.5309	238.469	251.23	181.887	1.59973	0.0754496	11.7889	3.43705	0.89133	0.150513	0.441021	6.75419	0.0901683	0.045382	0.071559	0.0577132	0.0202005	0.110445	0.0689999	0.0876958	0.0512038	1.19862	0.127363	0.373861	0.1391	0.211602	0.0159577	0.116789	0.0130738	0.0169393	0.0106445	27.5357	4.12489	0.0550467	0.00926909	0.0280728	1.15118	0.112754	0.36892	0.019667	0.918281	52.295
CS0471Y	78	F	-1.62	-1.01	-1.67	0.262952	32.8607	16.0862	299.901	297.902	252.467	0.0889194	0.0981647	0.809306	6.2228	1.12899	0.0494156	0.0812198	9.74747	0.113331	0.0519567	0.0936942	0.0586591	0.0480323	0.122682	0.0543628	0.118108	0.0523971	1.51824	0.146274	0.483592	0.149063	0.314505	0.0161292	0.161003	0.0226492	0.011131	0.0149509	35.0481	5.23865	0.0805866	0.0113266	0.0418753	1.30411	0.134874	0.434548	0.0197084	1.08922	51.2771
CS0591A	78	F	-0.61	-0.96	-0.9	0	26.3984	1.67701	260.101	229.618	252.7	0.440971	0.0274075	1.95326	2.77786	1.03904	0.0428884	0.128831	0.783639	0.00759255	0.0208216	0.0489224	0.0206181	0.0115067	0.140703	0.0132619	0.0316758	0.0291669	0.666064	0.0171263	0.176208	0.022393	0.0693114	0.00747328	0.0548034	0.0114072	0	0.0037814	7.83269	2.28784	0.0312307	0	0	0.803948	0.127764	1.41621	0.01101	0.835426	15.5491
CS1206P	78	F	-2.68	-0.83	-2.34	0.0926968	33.8149	6.65864	207.9	234.713	211.373	0.33731	0.0466758	3.96888	2.39436	1.91196	0.0769863	0.161569	1.86619	0.0389305	0.0533661	0.081087	0.0881786	0.00982697	0.0146245	0.036295	0.120384	0.0625817	1.20592	0.0729448	0.309949	0.164428	0.287916	0.0147644	0.0673306	0.0125474	0.00580164	0.0157052	26.2308	2.73977	0.00976867	0.00579352	0.00980499	0.83935	0.130198	0.282501	0.0148859	0.748524	34.8678
CS1878T	78	F	-1.5	-0.68	-1.41	0.10211	38.4821	15.7985	318.804	440.607	221.574	0.489647	0.0545469	5.05766	3.97934	1.8145	0.0763416	0.145589	1.27248	0.0232101	0.0158929	0.0769391	0.0187205	0.00424667	0.299837	0.0107063	0.031839	0.0105662	0.500437	0.0299611	0.0675939	0.0203881	0.0544115	0.0536446	0.0651267	0.00714259	0.00362552	0.00381616	5.7794	1.41196	0	0.00503961	0.00337228	0.5709	0.115788	0.920183	0.00779561	0.814697	16.8613
CS0311M	78	F	-1.4	-1.5	-1.73	0.0979889	23.58	6.94089	279.125	346.907	158.12	0.535753	0.0762327	7.78048	1.79115	1.15872	0.0839544	0.172455	2.86519	0.0497569	0.0198182	0.102272	0.0429267	0.00211438	0.00906785	0.0149562	0.133039	0.0807655	0.439365	0.0684313	0.343662	0.114673	0.0763632	0.0418614	0.0627004	0.00179376	0	0.00219869	3.62469	2.35018	0.00273325	0	0.00508814	0.320039	0.209682	0.23739	0.00252125	0.555134	11.8153
CS0130Y	78	M	-0.52	-1.77	-1.2	0.0381476	12.212	1.28363	132.531	128.205	175.066	0.456486	0.030562	5.17733	0.898074	0.816786	0.106072	0.151054	1.28515	0.0229399	0.0477176	0.0885977	0.098242	0.0038484	0.0295905	0.0256829	0.071624	0.071031	0.821215	0.0324151	0.180655	0.0961223	0.163163	0.00636411	0.0361808	0.0353954	0.00434509	0.00333966	20.2684	1.95432	0.0130902	0.0036761	0.00913097	0.548128	0.161911	0.181866	0.00506614	0.596829	16.3569
CS0625I	78	M	-1.82	0.16	-1.29	0.345147	82.8954	37.3242	513.689	670.363	339.46	0.942843	0.0768997	9.41347	6.07892	1.63069	0.144766	0.321196	1.53902	0.0243105	0.0133654	0.0407399	0.0326913	0.00748064	0.0916441	0.0420684	0.130959	0.0254861	0.799882	0.0757679	0.235372	0.0738072	0.106473	0.104313	0.0258483	0.0271235	0.0171758	0.00579143	6.37675	2.19199	0	0.00748705	0.00488353	1.11704	0.198473	1.70887	0.0127227	0.849327	14.4387
CS1303P	12	F	-1.41	1.65	0.05	0.127006	17.6432	5.76401	219.405	141.454	256.302	0.0706115	0.0785634	0.654004	1.52339	0.432499	0.0800882	0.0803211	4.73034	0.0302357	0.0357367	0.0688537	0.0911782	0.00175663	0.0052556	0.0426693	0.0889375	0.0356361	0.510291	0.0792221	0.237708	0.115668	0.150027	0.0248694	0.0884647	0.0128584	0.0078967	0.00504466	8.6281	2.18941	0.0226584	0.0190962	0.0317427	1.06559	0.167653	0.609366	0.0182728	0.916041	22.0488
CS1285X	12	M	-1.3	-0.34	-1.14	0.0320573	69.017	3.41809	335.318	220.687	282.483	0.0267648	0	0.23585	1.05088	0.154222	0.0307642	0.0394133	1.43027	0.049563	0	0.0683177	0.0539106	0.0201956	0.0309217	0.102639	0.119859	0.0272697	0.962311	0.101482	0.139421	0.0733304	0.105137	0.0297594	0.159118	0.0391911	0	0.00794503	6.29296	2.3106	0.0101933	0.0125637	0.0334025	1.23248	0.231364	0.181562	0	0.648636	10.1264
CS0228E	12	M	0.65	0.79	1	0	44.2123	0.140436	251.339	74.3315	332.042	0.0342381	0.00746036	0.199903	0.636063	0.0652513	0.064302	0.065931	0.0961305	0.0295901	0.00727892	0.0964315	0.0410572	0.0274876	0.0464843	0.00920708	0.0217625	0.0240554	0.810248	0.00975043	0.1692	0.0973762	0.101851	0.00735567	0.0181009	0.00873826	0.00956431	0	2.85107	1.59655	0	0.0234924	0.0296042	0.594951	0.126124	0.107785	0.00672463	0.56616	7.40136
CS1077F	12	M	-1.83	1.61	-0.25	0	30.1982	1.20645	180.206	102.051	177.718	0.0189664	0	0.131677	0.572875	0.102847	0.00482023	0.0297167	0.414442	0.0236106	0.0139444	0.0357703	0.019776	0.0104711	0.0255061	0.0233543	0.0484325	0.0246496	0.623923	0.051956	0.16196	0.0594854	0.147369	0.00910059	0.06221	0.0142629	0	0.0042941	5.33281	1.91407	0	0.0291124	0.00505906	1.13318	0.0932265	0.363832	0.00482249	0.926826	11.6142
CS0338K	12	F	-2.65	-0.74	-2.42	0	33.8868	0.579742	205.656	79.2624	273.537	0	0	0.0986415	0.479706	0.0244067	0.00991544	0.0210295	0.355536	0.0112342	0	0.0406407	0.0189271	0.0262183	0.230612	0.0286996	0.0178675	0.00461846	0.631003	0.0293272	0.0996199	0.033627	0.168511	0	0.0156186	0.0422178	0.00498386	0.00490624	4.87838	1.31384	0.00890499	0.0581808	0.0214761	2.21255	0.101736	0.453048	0	0.867247	13.8451
CS0571I	12	F	-1.88	2.32	0.1	0.076371	31.3159	8.58939	245.974	218.058	161.889	0.109532	0.0132655	0.283206	1.09379	0.214413	0.0459131	0.0127982	1.08008	0.00866999	0.013074	0.0505228	0.0241521	0.0754383	0.00690921	0.0670724	0.13991	0.0368093	0.607728	0.162045	0.123171	0.0348449	0.124615	0.0304773	0.267149	0.00368651	0.00750219	0.00499201	1.60555	0.522246	0.00388902	0.00500453	0.0088156	0.582488	0.127698	0.159278	5.65e-05	0.304926	6.14114
CS1512T	24	M	-0.53	0.03	-0.43	0	26.5736	0.505532	162.129	74.245	163.499	0.0155244	0	0.130282	0.508294	0.0270124	0.0215645	0.0212153	0.0815717	0.011526	0.00408136	0.0477974	0.0141317	0.0215757	0.0224313	0.0376485	0.0207019	0.0271481	1.94507	0.0194723	0.163755	0.155005	0.619641	0.00817695	0.0275191	0.0326626	0.0221911	0.0113499	15.5032	1.31076	0.00488201	0.02086	0	0.813122	0.0725674	0.331616	0.00516165	0.555224	9.35984
CS0635E	24	M	0.36	0.61	0.57	0.107491	21.9499	3.99959	158.574	140.39	154.889	0.101841	0.0244856	0.456663	3.24929	0.53558	0.0466056	0.0391686	1.2157	0.0438741	0.0370591	0.0266348	0.0541603	0.0270227	0.0425498	0.0815578	0.139881	0.0693678	6.58026	0.0944281	0.389987	0.252376	0.753634	0.00606594	0.0803184	0.106393	0.0313497	0.0166172	62.2435	4.24043	0.00711707	0.0600827	0.0362184	1.22651	0.117334	0.392889	0.00671904	0.862615	29.739
CS0042I	24	F	-1.05	0.25	-0.68	0.0402575	20.2302	5.14176	121.357	146.921	114.077	0.0743496	0.0317273	0.374423	3.03205	0.840902	0.0357714	0.040872	2.20176	0.0451283	0.0343103	0.0637871	0.0394726	0.0161989	0.0565948	0.031551	0.0251674	0.0270765	2.85842	0.0197311	0.11811	0.138439	0.447158	0.00449091	0.0369097	0.0645489	0.0255986	0.0136526	52.4905	1.07817	0.00507809	0.0213161	0.0327794	1.08061	0.0918021	0.260221	0.00415583	0.863456	27.4494
CS0005I	52	M	-0.45	-0.73	-0.67	0.054583	14.4767	4.75754	153.474	148.208	162.298	0.066623	0.135444	0.34467	0.75444	0.612563	0.037671	0.0417048	0.898359	0.0193603	0.0310389	0.00924591	0.126028	0.00612954	0.00440038	0.00967073	0.0508326	0.00731302	1.38391	0.0426093	0.316957	0.150397	0.349544	0.00965819	0.0405248	0.00149527	0	0.00417666	5.42926	1.06208	0.0193133	0.00834414	0.0126941	0.87005	0.346768	0.250777	0.0136903	1.15794	63.4458
CS1681P	12	M	0.39	-2.68	-2.05	0.0198584	8.57011	0.4235	133.24	26.444	217.466	0.0271451	0.00894661	0.471129	0.330114	0.0430015	0.037577	0.0721321	0.169511	0.00228614	0.00704423	0.0230681	0.0238962	0.00138979	0.0052894	0.0235261	0.00905918	0.0134267	0.391556	0.0202495	0.0959672	0.054859	0.101259	0.00684528	0.0253469	0.0403178	0	0.00503066	5.0337	0.490096	0.00585567	0.0385233	0.0558313	1.07997	0.149162	0.168121	0.00191961	0.57936	23.7774
CS2102K	12	F	0.06	0.41	0.3	0.0248051	9.46004	1.37411	133.285	102.709	174.842	0.0382432	0.00689709	0.238492	0.944953	0.359791	0.0202263	0.0331543	0.469848	0.00484531	0.0231695	0.0189993	0.0292087	0.00996056	0.0154176	0.0491235	0.13941	0.0980011	0.72768	0.11181	0.300079	0.187407	0.214948	0.00781668	0.112086	0.0149772	0.00341413	0.00270091	18.586	3.74757	0.0108164	0.00621262	0.00521579	0.628712	0.17268	0.253647	0.00334134	0.761256	13.0803
CS0147A	12	M	-0.33	0.12	-0.15	0.0052117	14.5672	1.12461	120.188	60.896	145.752	0.039399	0.00825156	0.183982	0.414163	0.0485134	0.014681	0.037715	0.220833	0.00987319	0	0.0338142	0.0186696	0.0161382	0.0284116	0.0440493	0.0423843	0.023235	0.686902	0.0243436	0.1352	0.0902121	0.177652	0.0143917	0.048015	0.0358736	0.00822982	0.00557808	9.61686	1.13074	0.00258199	0.0976866	0.0645076	2.04457	0.191979	0.32663	0.00948764	0.974089	20.278
CS0339W	24	F	-2.34	1.62	-0.86	0	149.62	18.7509	710.988	594.233	705.141	0.109739	0	0.440706	1.83536	0.277385	0.0407817	0.028413	1.1837	0.0343494	0.018625	0.119305	0.0429534	0.0967192	0.483676	0.055784	0.166733	0.0934818	3.22857	0.0787424	0.0239308	0.117368	0.714259	0	0.140619	0	0.036749	0	11.6097	1.34943	0	0	0	1.76908	1.52869	0.397952	0	0.0831385	11.7151
CS1696T	52	M	-0.51	0.24	-0.27	0.154239	15.7578	10.2584	178.057	183.181	159.988	0.168391	0.0683678	0.343239	2.42557	0.769619	0.104441	0.03861	0.610393	0.039818	0.0254091	0.032319	0.0160029	0.00905733	0.0044251	0.0312118	0.0122468	0.0098913	1.2363	0.0119279	0.102313	0.117692	0.2656	0.0091007	0.0355146	0.0121629	0.00525287	0.00159986	8.82555	0.490515	0.0080067	0.0121014	0.0227411	1.04644	0.373687	0.342734	0.010214	0.870957	48.9619
CS0875I	52	M	-2.93	0.04	-2.1	0.259169	54.224	28.1186	374.063	560.31	230.232	0.0287636	0.0341488	0.366202	5.43844	2.33273	0.0364783	0.0420371	1.10173	0.0819269	0.0405907	0.0465097	0.0663374	0.0100324	0	0.00613436	0	0.00533409	0.54427	0.00585875	0.0261124	0.027252	0.110253	0.0488103	0.0232405	0.00684868	0	0	2.71991	0.275428	0	0.0183682	0.0172128	1.85958	0.345592	0.745734	0.0241002	1.5144	36.8844
CS1113R	52	M	0.63	1.09	0.95	0.0391004	9.00754	0.932416	86.186	62.8856	115.151	0.0535899	0.0270962	0.261401	0.383793	0.259036	0.0285023	0.0300762	0.185626	0.00658877	0.00991027	0.0134621	0.0305278	0.00372991	0.00386063	0.0226337	0.0444048	0.0323161	0.706692	0.0153647	0.33391	0.140604	0.163222	0.000936615	0.0209039	0.0251123	0	0	4.55888	1.58948	0.0012193	0.0104472	0.00526556	0.511764	0.175399	0.202992	0.0052498	0.322809	21.4665
CS1091D	52	M	-1.11	-2.18	-1.92	0.175656	22.0022	16.4217	212.268	248.769	161.117	0.0713845	0.161852	0.304605	2.57279	1.80452	0.0175918	0.0308494	1.25767	0.0689086	0.0459263	0.0141569	0.082595	0.00176341	0.0348056	0.0217621	0.031074	0.0269361	0.562116	0.0310044	0.178409	0.0705067	0.102683	0.00989751	0.0248562	0	0.00565887	0.00205152	2.92172	0.708567	0.00166947	0.0035483	0.0088118	0.681396	0.283644	0.502965	0.00961414	1.001	42.7888
CS0298C	52	F	-1.49	1.41	-0.47	0	71.5844	9.8529	525.583	682.64	299.047	0.654561	0.129148	0.607992	12.368	4.08289	0.0686178	0.184486	0.720799	0.0330388	0.0608024	0.0659433	0.0451951	0	0.0527071	0.0247241	0.208151	0.0869864	1.02386	0.10742	0.49625	0.168689	0.0657836	0.120921	0.168982	0.0081613	0	0	7.46301	4.58203	0.00595415	0.00953845	0.00837499	0.774542	0.120273	0.154488	0	0.633754	12.4369
CS1037V	52	M	-1.34	-1.04	-1.48	0.0377524	26.2814	3.00124	160.101	84.8192	160.302	0.02871	0.0253901	0.269021	0.65296	0.15602	0.0275219	0.0526054	0.313482	0.0166728	0.0121243	0.0308104	0.0476916	0.00723103	0.0463163	0.0595678	0.057313	0.0190577	0.643677	0.0399155	0.162806	0.0879772	0.161769	0.00893167	0.0258042	0.0657676	0.00340832	0.00594952	7.7277	1.1735	0	0.0543413	0.0441255	1.32197	0.196211	0.302137	0.00937337	0.94431	43.0811
CS1458N	78	M	-1.27	-0.84	-1.34	0	38.7764	2.81796	297.027	219.426	240.596	0.397897	0.0287822	0.881526	2.99305	1.01822	0.0241299	0.15602	0.395764	0.0123515	0	0.0652806	0.0361661	0.00571251	0.0268568	0.00671424	0.0208834	0.00449334	0.193195	0.0061337	0.0229414	0	0.0149443	0.00693633	0.00575707	0	0.00430107	0	1.9368	0.482952	0	0.0183018	0.00604165	0.909387	0.152146	0.945706	0	0.672175	11.0814
CS2027A	78	M	-1.19	-1.66	-1.64	0.0678415	15.9738	5.37421	146.936	207.171	135.018	0.064874	0.0365549	0.525097	0.533656	1.18002	0.0271165	0.0377348	0.415846	0.0236281	0.00557153	0.0501894	0.0351524	0.001369	0.00269588	0.00925181	0.0174943	0.0078241	0.342304	0.0128333	0.0674187	0.0266108	0.0909431	0.0130938	0.021323	0.00594381	0.00253655	0.00137429	3.1375	0.554048	0.00357539	0	0.00784661	0.378011	0.125542	0.141774	0.0102676	0.434372	14.6564
CS0226G	78	F	-0.48	-0.59	-0.63	0.0952494	19.5454	4.07691	208.703	132.098	191.827	0.24799	0.0494283	2.61224	0.560059	0.435024	0.0471734	0.10017	0.634692	0.0134701	0.0224195	0.0658876	0.058985	0	0.0595231	0.0103394	0.0677878	0.0306679	0.465644	0.0423282	0.191705	0.0872723	0.096554	0.0234198	0.0477434	0.0106945	0	0.0035046	6.56783	2.01934	0.00188466	0.00162748	0.0108173	0.427462	0.155204	0.196449	0.00671964	0.527294	12.2389
CS2206Q	24	M	0.18	1.59	0.9	0	141.818	2.26964	886.782	377.212	1115.1	0.140923	0.0327221	0.576765	2.5469	0.334381	0.0855586	0.124454	1.52021	0.0462616	0.0216422	0.193586	0.153102	0.103818	0	0.0632927	0.0202176	0	2.56127	0	0.0431404	0	0.558508	0	0.0665464	0.0218914	0.0191715	0	10.5601	0.746519	0.0213851	0.0323147	0.0391793	1.7172	0.217176	0.321358	0	0.585288	12.9123
CS1165V	12	M	-0.31	1.54	0.77	0.0365463	6.49054	2.2898	106.339	90.1626	111.283	0.0464801	0.019304	0.371744	1.15253	0.213249	0.0368835	0.0440224	0.544135	0.0193871	0.0149712	0.0196102	0.0460528	0.00894517	0.157539	0.0408532	0.163168	0.0909687	1.61207	0.144134	0.595404	0.281351	0.287791	0.00169654	0.135506	0.0106034	0.00828743	0.00130167	21.2629	6.85931	0.00760167	0.0201044	0.0170869	0.708237	0.271665	0.263353	0.0152476	1.01495	47.4407
CS1776L	12	F	-0.72	-0.2	-0.69	0.108351	20.8487	8.79318	154.202	144.565	131.2	0.0633025	0.0547521	0.425516	1.72511	0.411534	0.0770494	0.0691157	1.51492	0.0358867	0.0354928	0.0470886	0.0859503	0.00877331	0.0377987	0.0562815	0.103086	0.06427	1.35508	0.121736	0.41732	0.165308	0.303866	0.0123794	0.10491	0.0451307	0.00393034	0.00623082	19.6966	3.79427	0.022983	0.101133	0.0436449	1.77912	0.205581	0.331539	0.0163396	0.751544	44.6355
CS0600I	12	M	1.51	-2.59	-1.15	0.118102	30.5454	14.704	227.115	211.515	150.177	0.100006	0.0195316	0.257287	1.18808	0.152546	0.0244211	0.0277869	0.900649	0.0147262	0.00304345	0.0306427	0.0188568	0.131621	0.00753551	0.0424734	0.0117661	0.0170874	0.759223	0.0587179	0.0253188	0.0182727	0.179177	0.0209922	0.047873	0	0.00289006	0.00381407	2.35823	0.261579	0.00286178	0.0060801	0.00438378	0.550129	0.100208	0.163408	0.00323511	0.428623	7.28605
CS0463A	12	M	0.77	-0.69	0.06	0.121458	32.4665	10.8365	326.964	193.783	300.534	0.226435	0.0298436	1.10383	2.06981	0.367326	0.0653909	0.107083	2.65	0.0478008	0.0184207	0.0592853	0.0361246	0.0133035	0.0180713	0.0604893	0.106502	0.0206876	0.883475	0.0784098	0.17708	0.0779281	0.114651	0.00666559	0.0588096	0.020083	0.00328902	0.00396493	17.8693	2.31521	0.0230503	0.0428099	0.0275629	1.62196	0.158058	0.368198	0.0140649	0.965335	18.2516
CS0546C	12	F	-1.05	0.82	-0.21	0.052892	21.0631	5.43586	146.576	113.245	133.233	0.0563552	0.0366991	0.3223	1.45846	0.281747	0.0350868	0.0381347	0.775726	0.0288281	0.0205202	0.0394437	0.0576881	0.00801662	0.0340076	0.0501526	0.085484	0.04389	0.786995	0.0655624	0.213394	0.165284	0.184374	0.00300584	0.0445338	0.0679649	0.00440495	0.00295246	13.8327	1.39524	0.00419253	0.0675292	0.0583083	1.27094	0.270183	0.230705	0.00858151	0.707479	27.4393
CS1374Z	24	M	-1.1	1.94	0.19	0.0808878	28.9515	15.9178	215.532	187.357	183.359	0.0491268	0.0274945	0.336672	2.24882	0.446078	0.0184397	0.0243724	3.09951	0.0340643	0.0169354	0.036811	0.0655323	0.0204286	0.0158409	0.057828	0.10633	0.085522	1.77339	0.0832512	0.338167	0.21728	0.411772	0.0183957	0.123495	0.0515847	0.0285837	0.0160856	41.2204	3.26832	0.0189765	0.00829966	0.00746145	0.704891	0.134021	0.398564	0.012259	0.836348	19.4262
CS0853S	24	M	-0.37	-0.47	-0.61	0	40.1692	0.888328	231.228	197.8	198.019	0.0657515	0.0125374	0.0857883	0.678867	0.170446	0.0165427	0.0135233	0.554982	0.0136056	0.0283511	0.0294126	0.0251117	0.0417213	0.00907432	0.0745107	0.105987	0.0965281	2.41753	0.0548604	0.393122	0.15631	0.706694	0.0161888	0.046308	0.0208644	0.0253672	0.0297541	17.7354	3.51997	0.0136096	0.00642036	0.00718852	0.839769	0.0977364	0.405035	0.00697069	0.778631	9.44722
CS0155Y	24	M	-2.36	-1.49	-2.64	0.0616337	87.1564	16.7042	456.963	505.053	292.963	0.0254991	0.0108487	0.210162	1.22414	0.49564	0.015658	0.0177529	0.539663	0.0449506	0.0150915	0.0857276	0.0564128	0.0191718	0.0574237	0.019099	0.0208897	0.00687341	1.94284	0.0107035	0.0597754	0.0413544	0.425545	0.00948954	0.0163611	0.0199197	0.0173156	0	16.3065	1.1453	0	0.0215803	0.00969665	1.23068	0.110248	0.366981	0	0.65394	12.6547
CS0364C	24	M	-0.94	0.02	-0.73	0.0412747	18.5282	2.84163	137.269	109.391	169.4	0.0514249	0.0119129	0.289513	1.82675	0.213844	0.0360254	0.0310191	0.685817	0.017015	0.0104077	0.0273778	0.030194	0.0397761	0.0965085	0.0318645	0.0223621	0.0647191	1.11912	0.0435699	0.104645	0.147978	0.315607	0.0109655	0.0373502	0.0937377	0.0193161	0.0148769	36.0628	1.20123	0.00817039	0.0090555	0.0104217	0.662754	0.0861314	0.199409	0	0.431866	7.59942
CS1875J	24	F	1.07	-1.93	-0.54	0.029521	17.7481	3.41427	198.746	129.219	258.21	0.0501581	0.032263	0.315134	1.38404	0.216621	0.04593	0.0583097	0.139779	0.0151453	0.0101888	0.0251113	0.0485346	0.0205925	0.259107	0.0717871	0.0989721	0.150465	2.7654	0.0880041	0.243713	0.226938	0.524668	0.00606522	0.0443383	0.0616192	0.0114223	0.0235744	68.3105	3.12568	0.0021317	0.0106182	0.00265481	0.595317	0.130083	0.18651	0.00797764	0.722494	13.4229
CS1357R	12	M	-1.57	-0.8	-1.66	0.0715295	42.7759	13.7837	246.06	306.494	119.586	0.0917865	0.0141938	0.594077	2.43313	0.268261	0.0252381	0.0217924	1.13508	0.0589069	0.00834477	0.0303992	0.0607093	0.0152028	0.118069	0.0285854	0.0659195	0.0319558	0.607233	0.078392	0.098462	0.0334412	0.0977942	0.061677	0.0605324	0.00426376	0.00255282	0.00233464	2.23227	0.681326	0.00307754	0.00208588	0.00565176	0.201695	0.0656794	0.0501965	0.00309812	0.141362	1.97334
CS0216K	52	M	-1.73	-1.9	-2.2	0.216488	42.5176	5.30113	406.439	482.802	364.381	0.0968405	0.0171726	0.239289	1.12891	1.18199	0.0476634	0.0422842	0.752923	0.0587815	0.05349	0.0339239	0.136259	0.0664065	0.361913	0.0788653	0.0922869	0.11246	1.20066	0.0939849	0.301502	0.161701	0.165511	0.00854869	0.107767	0.00719517	0.0120256	0.0142033	17.2961	3.78529	0.00392537	0.00732397	0	0.615274	0.14007	0.182029	0.0194756	0.583667	16.573
CS1350L	52	M	-2.74	-1.84	-2.87	0.0243022	12.4043	1.86823	112.864	74.4441	115.354	0.11334	0.0289269	0.352435	1.4755	0.323312	0.080071	0.0608696	1.89726	0.0289511	0.0328208	0.0430342	0.0596587	0.0113836	0.00565066	0.0343754	0.0461571	0.0262133	1.22931	0.0237172	0.112401	0.0640252	0.194438	0.00400734	0.0224103	0.0366305	0.0210544	0.0164581	34.3708	1.33019	0.00594427	0.00909215	0.0254994	0.545118	0.0985414	0.272089	0.0140084	0.590703	22.2769
CS1724H	78	M	-1.1	0.5	-0.61	0.0271016	7.38518	1.90989	129.538	111.563	111.01	0.514077	0.0178032	4.49234	0.785613	0.178152	0.0703039	0.115417	0.334171	0.0187161	0.00452731	0.0138522	0.030857	0	0.167313	0.0310743	0.130906	0.0867063	0.680687	0.0536067	0.215321	0.130797	0.117373	0	0.0378133	0.014154	0.00438262	0.00184831	10.0394	1.35674	0.00590541	0	0.0042232	0.153934	0.28497	0.13967	0.0106878	0.548222	9.09488
CS1338L	78	M	-2.3	-1.57	-2.38	0.0238993	8.39364	2.39291	161.229	149.717	108.25	0.803117	0.0191621	6.7213	0.919865	0.27349	0.212922	0.18535	3.69831	0.0157533	0.0115486	0.0222481	0.0654618	0.0169398	0.024759	0.0829341	0.111311	0.047682	1.68925	0.0332002	0.348153	0.130975	0.217331	0.00493505	0.073786	0.0154527	0.0165697	0.00951883	32.9644	4.73411	0.0630078	0.00801526	0.0137183	1.08709	0.199773	0.312228	0.00412025	0.986928	62.9343
CS0689G	78	M	-0.76	-0.67	-0.9	0.0766414	13.829	7.301	138.919	137.216	152.399	0.361108	0.0531474	5.65516	1.10453	0.518316	0.211652	0.172703	2.1984	0.0504181	0.0255085	0.0938262	0.055835	0.00165834	0.0493215	0.0685934	0.148692	0.0692704	0.755885	0.0597291	0.273482	0.100538	0.16114	0.0159389	0.118908	0.0312472	0.007899	0.00605443	22.1138	3.09428	0.00566053	0.0140202	0.0226887	0.664819	0.145013	0.207487	0.00251182	0.782209	14.7849
CS2026O	78	M	-1	-2.19	-1.75	0.0751742	20.6638	2.94602	240.646	119.439	322.682	0.55055	0.0233741	7.83386	0.946382	0.276542	0.194988	0.253639	0.945794	0.0187942	0.0172315	0.0362479	0.0337657	0	0.299148	0.0016354	0.0203204	0.00772219	0.137874	0.00835018	0.0691751	0.0183705	0.0191635	0.0107399	0.00462111	0.0012651	0	0	0.920074	0.477831	0	0.00174532	0	0.067161	0.0626501	0.0269462	0	0.0713775	1.67992
CS0944S	78	M	0.14	0.68	0.39	0.0216539	10.5338	2.72669	110.352	74.668	122.434	0.383272	0.0245389	4.31911	0.682378	0.181021	0.160189	0.148255	0.386933	0.0119207	0.0190056	0.0305076	0.0448544	0.00719868	0.00494425	0.0525597	0.0876595	0.0647491	1.71062	0.0873036	0.43626	0.190475	0.224993	0.0103787	0.0545938	0.0415787	0.00580055	0.00498658	19.7335	3.02221	0.0707393	0.00649701	0.0232132	0.624295	0.326526	0.221164	0.00555937	0.674541	50.1992
CS1883H	78	F	-0.8	-0.82	-0.97	0	20.1022	1.33385	199.259	139.311	199.065	0.33531	0.0160449	1.29271	1.60607	0.643856	0.0675467	0.0758821	0.215906	0.00852189	0.00838327	0.0423661	0.016525	0	0.00574232	0.0114148	0.0153278	0.0042025	0.36155	0.00763487	0.0348654	0.0286402	0.0388815	0.0174288	0.0189529	0.00620958	0	0	2.45995	0.674243	0	0.00612315	0.00367416	0.701557	0.104397	0.598543	0.0161035	0.579497	11.8094
CS1659T	78	F	-0.87	-1.5	-1.35	0	49.469	8.29728	464.904	428.394	295.432	0.646069	0.0176786	0.988276	6.16818	1.47214	0.0857911	0.252369	0.529925	0.0188576	0.0249956	0.0371444	0.019982	0	0.00698136	0.0406819	0.0591653	0.0176924	0.460893	0.0196415	0.0571389	0.0124745	0.0327285	0.0269108	0.04298	0	0	0.0134755	4.57001	1.61441	0.0108619	0.00781758	0.00910672	0.531855	0.0800179	0.86399	0.0111699	0.826857	10.7318
CS1888P	78	M	-0.46	-1.12	-0.87	0.0637511	15.325	4.02208	161.137	149.454	130.302	0.480229	0.0399967	4.54191	1.1951	0.421883	0.154445	0.146704	1.66921	0.0439321	0.0172038	0.0181436	0.0949004	0.00320428	0.320595	0.0679781	0.18759	0.100665	1.68886	0.102731	0.544259	0.197712	0.161241	0.00340934	0.0957416	0.0190929	0.00692823	0.00812697	29.658	7.84139	0.017346	0.00952767	0.00580208	0.620423	0.191245	0.205207	0.00400139	0.661445	26.0312
CS1453F	12	M	-0.11	-1.89	-1.62	0	82.4915	0.561474	433.891	122.618	542.11	0.0564459	0	0.255554	0.673704	0.0250863	0.0136239	0.0403922	0.319834	0.0249853	0	0.0633255	0.0213532	0.025376	0	0.0430991	0.0367612	0.0233124	0.694014	0.010716	0.0914849	0.0100668	0.0962531	0.0213127	0.0274569	0.0416258	0	0	5.05415	1.5422	0	0.112861	0.0223203	2.61088	0.0710542	0.126834	0	0.374722	8.72419
CS1674D	52	M	-1.42	0.07	-1.02	0.207532	129.899	29.6016	741.505	830.562	440.67	0.200732	0.0174067	0.497237	2.34044	0.58257	0.0733889	0.059319	1.59866	0.0624693	0	0.110884	0.118759	0.256586	0.0165288	0.213086	0.025675	0.0200494	3.30508	0.0561592	0.261645	0.1478	0.334777	0.0243303	0.132069	0.0192019	0.030921	0	13.112	2.26196	0.0385773	0.0231807	0.000851165	1.54982	0.215162	0.311232	0	0.796339	14.6966
CS1223X	12	M	-2.97	2.07	-0.71	0.0169461	64.033	2.1228	399.964	355.21	313.799	0.0216964	0	0.281944	0.833708	0.259759	0.03124	0.0641876	0.37597	0.0179056	0.043394	0.0531665	0.10558	0.0191156	0.255597	0.0682483	0.555525	0.156864	0.979273	0.128423	0.996339	0.252417	0.114789	0.0089587	0.0925674	0.0288197	0.0154887	0.00728869	5.78233	8.40934	0.00850645	0.0211831	0	1.49516	0.16606	0.246937	0.00966102	1.17752	13.886
CS1197H	12	F	-0.31	-0.92	-0.97	0.0188319	23.5508	2.30733	137.078	111.728	95.6017	0.0741408	0.00313723	0.497788	0.739443	0.0515214	0.0552894	0.0670654	0.375519	0.029504	0.00287885	0.0321187	0.0180692	0.00908832	0.228147	0.0410189	0.0542267	0.0314608	0.627659	0.0856027	0.112294	0.0567576	0.0594289	0.00594729	0.0766709	0.0092587	0.00207898	0.00403026	1.84918	0.536436	0.00231939	0.0188378	0.0136634	0.497479	0.114967	0.0589779	0	0.191702	3.03604
CS1095Z	12	F	-2.46	-0.17	-1.86	0	47.5181	2.12826	237.134	122.772	226.298	0.049604	0.0068465	0.19143	0.964339	0.0989972	0.0221354	0.0558081	0.765601	0.0137266	0	0.06581	0.0295795	0.0130494	0.0701553	0.0378574	0.0722087	0.0135221	0.719694	0.0533998	0.118813	0.0294218	0.109972	0.0124374	0.0436733	0.0259596	0.0140694	0.0110904	5.34129	1.61244	0.0060838	0.10391	0.0291736	2.22277	0.177969	0.325675	1.79e-05	1.11088	17.3097
CS0640S	12	M	0.57	-0.08	0.36	0.0673241	27.6766	3.96655	186.592	221.153	108.706	0.0634586	0.00449087	0.23167	0.669885	0.192822	0.0142839	0.0201449	0.880987	0.0252394	0.0197419	0.0326385	0.0519933	0.0108411	0.0288261	0.0370613	0.38892	0.0841967	0.608047	0.11076	0.439932	0.132812	0.125214	0.0166806	0.120684	0.0148058	0.00525614	0.00253731	2.24818	1.86713	0	0.00320572	0.0103024	0.315988	0.0831695	0.029382	9e-06	0.289271	2.65479
CS0643C	12	F	-1.12	-0.86	-1.49	0	87.1241	2.7334	371.399	235.199	377.629	0.0848982	0.0235051	0.280339	1.28583	0.110428	0	0.0646624	0.53369	0.0302517	0	0.0828482	0.0759016	0.0174325	0.0253622	0.0581856	0.0631678	0.0311061	1.42878	0.0886501	0.23895	0.0649851	0.312866	0.00855235	0.0419839	0.0158472	0.0190296	0.0186328	6.33454	1.76178	0	0.045539	0.0147077	2.17652	0.300342	0.357408	0.0143146	0.701288	13.9165
CS1562Z	12	F	-0.08	2.03	1.12	0.0382023	17.585	1.76258	93.0576	65.3583	101.015	0.041533	0.0147528	0.383212	1.45917	0.199973	0.0309859	0.0543737	0.315723	0.0167001	0.0122029	0.0377571	0.0228258	0.000394296	0.0438859	0.0186487	0.122751	0.0346323	0.227098	0.117774	0.233237	0.0545193	0.0531202	0.00277184	0.0653197	0.0267194	0.00218114	0.00127563	4.2093	3.61562	0.00133056	0.0219695	0.0127184	0.74473	0.0585702	0.129684	0.00306668	0.385129	9.77394
CS1718H	12	M	-1.82	0.92	-0.62	0	78.5279	2.0485	388.499	295.427	355.472	0.0709539	0.0318481	0.227237	1.25022	0.252597	0.0398783	0.0555344	0.377454	0.0347459	0.0369002	0.103024	0.0685241	0.0196745	0.0385865	0.0331817	0.0519738	0.0198223	0.830274	0.0593818	0.168275	0.0863588	0.165826	0.0393703	0.0436976	0.0114693	0	0	3.70876	1.19764	0	0	0.0089875	1.77783	0.151461	0.256186	0.0166641	0.78971	11.2146
CS0787S	12	M	-0.38	-0.24	-0.44	0	43.1621	1.14736	227.866	137.106	230.283	0.011286	0.00777841	0.20407	0.639459	0.0925772	0.0111404	0.0218392	0.16746	0.00709369	0.00545934	0.030875	0.025372	0.013884	0.0806137	0.0532403	0.134823	0.0654939	1.012	0.14483	0.452021	0.224627	0.153741	0	0.05215	0.0311763	0.00902589	0.00599854	6.42378	3.72151	0	0.0127909	0.0124119	1.37964	0.162375	0.116417	0.0108237	0.671803	10.5565
CS1835Z	24	M	-1.46	-0.96	-1.69	0.0040677	22.0517	1.92538	133.25	112.203	94.9154	0.0377647	0.0044393	0.154415	0.542638	0.0686577	0.0359621	0.0229421	0.379549	0.00361238	0.0127074	0.0285304	0.0180042	0.0105952	0.0660927	0.0723067	0.1549	0.0562638	1.73095	0.0503052	0.252526	0.155897	0.385662	0.00886813	0.0491458	0.0232849	0	0.00190481	6.11518	0.980728	0.00246748	0.0121448	0.00255186	0.199177	0.0822609	0.0217678	0.00263873	0.121656	2.22018
CS1673R	24	M	-1.81	-1.02	-1.97	0.21714	26.377	21.6358	178.747	226.816	96.7964	0.0556846	0.00556486	0.212283	0.819079	0.156778	0.0327997	0.00982453	0.448636	0.007719	0.00322269	0.0094739	0.0134823	0.0168472	0.00326123	0.00917644	0.00190497	0.00240992	0.565102	0.0039148	0.00644835	0.0148562	0.104788	0.0315657	0.00671453	0	0	0.00226652	2.10447	0.134748	0	0.00231044	0.00277855	0.0359283	0.0135749	0.0138272	0	0.046704	1.15581
CS2168G	24	M	-0.44	1.84	0.62	0.0549502	11.952	4.83965	121.209	116.926	116.007	0.0457549	0.0298163	0.335993	2.01864	0.328839	0.035676	0.05883	0.388728	0.0251099	0.0123169	0.0238414	0.0416813	0.0161623	0.0146553	0.0516712	0.0340075	0.0627308	9.29894	0.0323702	0.208819	0.263644	0.838727	0.00710213	0.0256351	0.0320768	0.0234186	0.0126698	56.0633	1.3736	0.00205057	0.0282972	0.0207081	0.908297	0.172156	0.685012	0.00451165	0.780161	31.6916
CS1069H	24	M	-2.94	0.84	-1.68	0	95.5414	3.64044	496.037	625.73	350.225	0.012926	0.0141214	0.211505	1.7872	0.442267	0	0	0.901395	0.049165	0.00983657	0.0560373	0.112471	0.0407143	0.0437733	0.017423	0.148178	0.120423	3.89635	0.121762	0.396126	0.236294	1.051	0.0152979	0.0776025	0.0177437	0.0241766	0	23.1409	3.50259	0	0.0142243	0.0137551	1.67258	0.0735762	0.389821	0.0197646	1.1304	14.5091
CS0444U	52	F	-0.51	-2.14	-1.46	0.196852	34.8912	16.9631	269.697	318.086	181.347	0.277299	0.0165508	0.524645	1.85909	0.253914	0.268142	0.0529318	1.14377	0.0158206	0.0153343	0.0638462	0.0385394	0.107082	0.00665072	0.174799	0.126006	0.0873422	0.948091	0.124804	0.075029	0.0680001	0.170308	0.049606	0.146415	0.00433117	0.00642816	0.00478465	3.0444	0.522317	0.00661154	0.00947558	0.00403969	0.419237	0.143765	0.0802496	0.0045297	0.344595	5.74181
CS1365P	78	F	-0.42	-0.94	-0.75	0.0265051	82.3151	8.27197	856.561	214.457	577.069	0.963312	0.0543948	5.49094	4.16955	1.30449	0.13742	0.207391	0.300888	0.0141625	0.0741877	0.0946396	0.111289	0.0173059	0.198464	0.0160592	0.0327081	0.00553226	1.06639	0.0336737	0.149232	0.101034	0.151819	0.0182733	0.054914	0.0256223	0.00616806	0.0070567	6.88971	1.43984	0	0.0145417	0	1.18464	0.316373	0.448082	0.00770085	0.75757	15.4928
CS0857O	78	M	-0.54	0.45	-0.23	0.238241	54.5289	21.547	336.613	370.937	195.883	0.548591	0.0839636	5.60009	4.00365	2.26502	0.115016	0.114101	3.04176	0.125395	0.0449733	0.0355396	0.0728629	0.00615951	0.0507516	0.0326892	0.0696295	0.027156	0.768287	0.0713766	0.219232	0.106187	0.127835	0.0441247	0.0377171	0.0688483	0.005018	0.00258165	13.905	1.72696	0.00353127	0.0434431	0.0447344	1.34412	0.214719	0.37712	0.0194513	1.01858	22.0935
CS0078Q	78	F	0.02	0	0.01	0.0324973	8.15418	1.90453	93.7734	74.1977	117.158	0.160954	0.016496	1.82869	0.463886	0.202213	0.0524221	0.0828312	0.664736	0.0134957	0.0105747	0.0409755	0.0176869	0	0.0353785	0.0193621	0.0485563	0.0230326	0.429275	0.0543631	0.145566	0.0523213	0.0772702	0.00355353	0.077406	0.0029653	0.00173152	0.00213884	7.39795	1.34278	0.00714201	0.00111782	0.00294839	0.145151	0.0878348	0.137779	0.0127747	0.342226	8.20536
CS1461D	24	M	-1.95	-0.72	-1.88	0	75.6612	2.40372	357.322	243.658	342.37	0.0268909	0.0264686	0.17158	1.07001	0.155096	0.0219526	0.057243	0.398334	0.0257535	0.0113188	0.127263	0.0736714	0.078909	0.00973806	0.0149428	0	0.00594381	2.11678	0	0.0898319	0.115991	0.505895	0.0168973	0.0345651	0.0217715	0.0105433	0.012301	8.26166	1.03561	0.0152301	0	0	0.733478	0.142073	0.211102	0	0.340144	7.54646
CS1843X	24	F	-0.11	-0.09	-0.19	0.0619041	14.5825	6.90156	159.916	118.676	153.692	0.0200788	0.00391609	0.258304	1.33623	0.171931	0.0106513	0.022575	0.536566	0.0217423	0.00396388	0.0198576	0.0316248	0.0118081	0.0425127	0.0311617	0.0520568	0.0167779	1.84532	0.0444877	0.206915	0.137216	0.361035	0.00850326	0.0595821	0.0232627	0.0140282	0.0229978	45.6041	1.95409	0.00434249	0.00880496	0.00914101	0.742786	0.116161	0.37534	0.00514977	0.885147	21.0173
CS0894O	52	M	-0.06	-0.7	-0.37	0	41.0175	0.8965	291.607	195.21	278.36	0.0798086	0.0104754	0.207391	0.672543	0.0647835	0.0352449	0.0154675	0.438445	0.0202874	0.00540497	0.0775118	0.0202817	0.0886781	0.276979	0.0329993	0.0224107	0.0291341	0.884515	0.0189917	0.0353704	0.0345312	0.126126	0.00634089	0.00942206	0	0.0310362	0.0294833	7.24341	1.26274	0.0226442	0.0127864	0.00752159	0.718275	0.0893017	0.164353	0.0170947	0.700752	12.0873
CS0713Y	52	M	-0.2	0.25	-0.04	0.0681657	29.4356	13.4338	216.053	191.58	139.366	0.203636	0.00260274	1.88731	1.21616	0.123358	0.138557	0.0695589	1.15321	0.0220745	0.0155922	0.0450973	0.01662	0.0895189	0.0476551	0.0428678	0.084579	0.0495087	1.09345	0.066937	0.240129	0.0662847	0.173705	0.0193411	0.111036	0.00823381	0.00725227	0.0024024	3.73977	0.969966	0.00824553	0.00355459	0.00839382	0.110669	0.0517668	0.0363322	0	0.103115	2.10877
CS2076U	12	F	0.58	1.08	1.11	0.117834	16.4571	8.66949	145.116	102.517	124.581	0.151977	0.0353236	0.562909	5.91288	0.198726	0.0710378	0.0759998	9.07134	0.0486097	0.0199947	0.0272627	0.0469479	0.0302858	0.140193	0.040914	0.010516	0.00707688	0.638836	0.0223535	0.0655855	0.0565462	0.170198	0.00870708	0.0876511	0.0560768	0.018641	0.0220907	21.5539	0.675789	0.197354	0.0996424	0.0722885	2.04694	0.103303	0.389573	0.0231591	1.07145	58.7049
CS0947C	12	F	-0.38	0.72	0.2	0.0148602	7.65212	1.1033	82.9277	41.612	100.887	0.0232353	0.00782499	0.263025	0.528517	0.0694855	0.0198757	0.0256277	0.735647	0.00181756	0.00338947	0.021634	0.0138116	0.00554618	0.0247685	0.0348367	0.0549255	0.0183609	1.21632	0.0401941	0.2554	0.115759	0.227136	0.0105335	0.0698285	0.0136047	0.00224665	0.00387513	14.7818	1.52954	0.0141699	0.0417968	0.0338482	1.23975	0.154688	0.257585	0.0133258	0.778838	41.3469
CS1773B	12	F	-1.21	-0.45	-1.22	0.0786226	13.8674	6.16347	126.475	127.375	124.935	0.0607483	0.0465582	0.422026	2.04699	0.459721	0.0618937	0.0546336	1.62958	0.0350188	0.044276	0.044692	0.0792896	0.00340692	0.0893818	0.0664869	0.136606	0.0832168	1.0573	0.168539	0.42088	0.177025	0.217459	0.0122468	0.157992	0.0303328	0.00459278	0.00306199	18.2606	3.79751	0.0336843	0.0249191	0.0286197	0.767408	0.165396	0.394855	0.00147165	0.657719	12.8216
CS0764Q	12	F	-1.08	0.12	-0.71	0.0683577	14.9031	7.95813	144.853	82.684	171.798	0.090459	0.0321242	0.658879	1.0899	0.233496	0.0478768	0.0791726	0.498138	0.0162587	0.0187038	0.0684512	0.05448	0.00214127	0.0501305	0.0155608	0.0220944	0.00696096	0.28045	0.0322529	0.0516568	0.0411116	0.068635	0.0242893	0.0279521	0.00502676	0.00437899	0.00307956	6.50723	0.615604	0.00364703	0.0149227	0.00914081	0.637179	0.118303	0.266339	0.0148793	0.62857	15.9674
CS0327C	12	M	1.1	-1.19	-0.14	0.00844751	31.4597	14.7949	191.618	153.848	130.199	0.0903785	0.0128855	1.30537	0.519734	0.0721937	0.0495636	0.0492796	0.312508	0.0193079	0.00791846	0.0279845	0.0644035	0.0112661	0.124948	0.0366316	0.110704	0.0509379	0.464861	0.0792385	0.166549	0.0865965	0.088372	0.0243828	0.037846	0.014077	0.00585286	0.00305866	1.71813	0.959226	0	0.00477532	0.00355367	0.397382	0.0773653	0.0514681	0	0.224164	2.68488
CS0754U	12	M	-2.11	0.06	-1.39	0.0334736	12.6392	4.46734	104.06	52.0552	121.05	0.0436362	0.0291762	0.371998	0.689153	0.154277	0.0505414	0.0561019	0.230667	0.0103861	0.0119612	0.0368755	0.0496924	0.00401738	0.0945486	0.0362025	0.0475066	0.034085	0.4138	0.0795857	0.198131	0.114707	0.101493	0.00802746	0.0815594	0.0342327	0.00651448	0.00667317	7.50119	1.32047	0.00521993	0.0505136	0.0257085	0.99122	0.148402	0.243169	0.00852882	0.486185	22.919
CS2013I	78	M	-0.7	1.13	0.01	0.0488288	25.1524	4.97387	372.525	235.718	412.008	0.532258	0.0436101	2.21274	4.35188	0.693712	0.0762988	0.103345	1.84345	0.0310293	0.0167958	0.00319605	0.0862644	0.0147859	0.134536	0.0126548	0.0804985	0.0243177	0.773318	0.0344708	0.308337	0.0766185	0.163462	0.00604269	0.0499099	0.0163171	0.00663752	0.00549744	7.24317	2.48164	0.0285175	0.0150433	0.0119394	1.08044	0.259963	0.924322	0.0231174	1.11468	32.0017
CS1176D	78	M	-0.39	-0.65	-0.63	0.0281975	33.1498	8.01177	302.645	401.826	228.344	0.312369	0.0275038	1.50372	1.95754	1.53655	0.0356539	0.150954	0.339046	0.0224975	0.00671001	0.0241855	0.0331522	0.00450628	0.174665	0.0315209	0.0280906	0.0182732	0.310035	0.0327952	0.0651646	0.0178274	0.0261589	0.0346832	0.0224711	0	0	0.00475108	3.56608	1.22755	0	0	0	0.219563	0.089348	0.19684	0	0.620218	8.51106
CS0710O	78	F	-1.66	-1.25	-1.81	0.0189154	8.78554	8.07272	155.272	199.293	132.018	0.278091	0.0366393	0.754681	2.36743	0.694391	0.0396366	0.0715502	0.485583	0.0161307	0.00446939	0.0206365	0.0185708	0.00198986	0.0609272	0.0629954	0.146993	0.110159	0.938945	0.118514	0.212794	0.138846	0.230749	0.00196439	0.126396	0.00358671	0.00185301	0.00851042	7.53738	1.17803	0.0102877	0.00232407	0.00179263	0.206581	0.411098	0.213842	0	0.674803	13.2796
CS1746X	78	F	-1.66	-1.11	-1.74	0.0519637	23.0986	5.87684	187.286	92.9186	259.386	0.225858	0.0371412	2.48021	1.21188	0.387304	0.0693066	0.100928	1.83516	0.0315697	0.00925942	0.0436775	0.0427273	0	0.165663	0.0333436	0.0409099	0.0178846	0.482681	0.0600189	0.150241	0.0805647	0.10658	0.00633745	0.0742761	0.0275887	0.0044982	0.0026139	9.11334	1.48628	0.00983588	0.00461604	0.0135486	0.495145	0.0937798	0.166894	0.00600878	0.454733	10.8538
CS2105U	12	F	1.38	0.37	1.26	0	37.1972	0.434019	258.499	121.556	315.928	0.0426901	0	0.194314	0.610911	0.0797811	0.0221941	0.0419548	0.530031	0.00678433	0.00528459	0.0789212	0.0254944	0.0212546	0.958954	0.0240214	0.041978	0.0262123	0.695827	0.0337445	0.151489	0.0545154	0.163277	0	0.0550563	0.0306951	0.00659288	0.0112456	4.58862	1.72697	0.0807637	0	0.0144399	1.18643	0.101408	0.195286	0	0.563853	10.3433
CS0266Q	12	F	-2.11	0.21	-1.35	0.181788	24.2434	8.62309	170.866	202.417	152.011	0.125634	0.0471524	0.713546	4.09004	1.36181	0.0682623	0.0734086	9.17144	0.06413	0.0497931	0.0788548	0.0778026	0.0144625	0.0013599	0.0187313	0.0271606	0.00895858	0.470346	0.0347909	0.0805272	0.0522321	0.13128	0.0302737	0.0882192	0.0210521	0.00891051	0.00168983	9.22995	0.890892	0.132322	0.0116706	0.00819661	0.758283	0.120544	0.309315	0.00539331	0.54076	26.9417
CS1044H	12	M	-1.2	-0.48	-1.18	0.0108628	11.885	2.66708	160.27	87.5469	220.971	0.0413693	0.00509161	0.266273	0.937593	0.182531	0.00632408	0.0234864	0.384954	0.0297248	0.0113608	0.022453	0.00780568	0.00912291	0.117757	0.0352173	0.115913	0.0400606	0.670817	0.123308	0.438339	0.135	0.247387	0.00476166	0.0835776	0.0149763	0.00516207	0.00821242	7.9809	3.11839	0.00384401	0.0214635	0.0190486	1.01714	0.13579	0.301041	0.0129655	0.873114	19.2743
CS0367M	24	F	NA	0.51	NA	0.0766869	11.9949	7.69057	126.885	102.022	125.173	0.122018	0.0359987	0.484958	4.07824	0.330615	0.0836633	0.076711	1.81207	0.043715	0.026926	0.050174	0.0615273	0.0745699	0.0582178	0.0617205	0.0235759	0.0306012	5.82096	0.0322769	0.143607	0.187381	0.621385	0.00589317	0.0332579	0.0587632	0.0406964	0.0424855	60.5965	1.05717	0.0140895	0.0329843	0.0113305	1.03083	0.123059	0.370131	0.0395464	0.843198	50.2766
CS1415T	24	M	1.87	0.99	1.92	0.00650464	30.3588	1.06171	133.934	147.38	94.3708	0.065688	0.00809863	0.258551	0.50594	0.141816	0.0242606	0.0200073	0.383526	0.0106594	0.00270042	0.0237463	0.0280761	0.0457395	0.00389541	0.0341179	0.0556859	0.0313933	0.920712	0.0109668	0.148381	0.104047	0.248626	0.00701183	0.0421369	0.0141789	0.00219933	0.00587362	3.6056	0.666102	0.00194117	0.0103493	0.00602797	0.373309	0.0555503	0.0625481	0	0.19966	3.1605
CS0506S	24	M	-2.35	0.05	-1.7	0.0352434	15.087	5.05144	129.105	103.947	126.015	0.0423144	0.0363519	0.40238	2.10486	0.348014	0.0310395	0.0443631	5.52651	0.0403423	0.0220929	0.0439717	0.0458519	0.0115695	0.00405907	0.0197675	0.0169716	0.0229115	1.05675	0.0395779	0.0979461	0.084147	0.264867	0.00671416	0.0585078	0.02801	0.0132078	0.0199148	36.1339	0.942481	0.144967	0.00858263	0.00964675	0.862958	0.0641316	0.295953	0.0201022	0.671573	45.2765
CS0294G	24	M	-1.79	-1.07	-1.99	0.0267633	27.0814	15.2796	157.218	126.258	109.599	0.0422946	0.0071869	0.175775	0.743532	0.135457	0.0145841	0.0289691	1.02009	0.0290976	0.00947861	0.0214469	0.0337616	0.00564814	0.0145695	0.0252658	0.0179519	0.0262341	0.980166	0.0202442	0.17136	0.0894116	0.203569	0.00687615	0.0221867	0.0147751	0.00723188	0.00214545	2.60201	0.528093	0.0175393	0.00192982	0.00273815	0.0906217	0.0398989	0.0286765	0.00354351	0.039964	1.05294
CS0140U	52	F	-1.59	-1.56	-1.94	0	51.6319	0.540958	292.982	152.419	316.123	0.0872199	0.015697	0.305268	0.851019	0.188179	0.063926	0.0451653	0.132105	0.0306138	0.0221906	0.056272	0.0803561	0.0661859	0.0544806	0.0805273	0.105462	0.0618666	2.0583	0.0690413	0.482937	0.175863	0.388452	0	0.0206446	0.0190071	0	0.0161286	6.87991	2.59518	0	0	0.0136812	0.531477	0.245911	0.184597	0	0.304219	8.5672
CS1383J	78	M	-1.43	-1.07	-1.56	0	15.2423	0.983321	238.208	105.157	321.294	0.322646	0.0188606	0.926565	1.51932	0.563305	0.0865831	0.126937	0.30994	0	0.0141112	0.0372653	0.0168131	0.0044658	0.0431583	0.00577762	0.00712844	0	0.133269	0	0.0249933	0.00472606	0.00952571	0.0131217	0.0087251	0.00258195	0.00313412	0.00346291	1.61001	0.518999	0.00437339	0.00430106	0.00360599	0.171029	0.080728	0.363029	0	0.334939	5.14512
CS0717U	78	F	0.3	-3.16	-1.34	0.0912031	16.6466	9.28883	118.23	96.2117	126.312	0.496052	0.0443966	4.49614	0.723657	0.300066	0.136415	0.152303	0.871934	0.0223527	0.0188896	0.0492652	0.0135217	0.0012111	0.0690421	0.00920266	0.0118613	0.0036994	0.182336	0.0091851	0.054738	0.0189925	0.038604	0.0198402	0.00698144	0.0017419	0	0.00108708	1.51535	0.314561	0.00423718	0.00132456	0.0024536	0.147176	0.0463307	0.0552363	0.00128568	0.164372	2.66405
CS0633G	78	M	-1.32	-1.87	-1.83	0.129225	16.727	11.9206	170.985	199.435	152.649	0.538242	0.107674	4.11931	1.09836	0.905486	0.103892	0.148451	1.44142	0.0295275	0.0100763	0.0537915	0.0265792	0.00147393	0.038108	0.0242912	0.00601381	0.0131319	0.532399	0.0221103	0.0329062	0.0582907	0.105245	0.018921	0.0557043	0.00839143	0.00377007	0	6.21916	0.329596	0.0136957	0	0.0108953	0.337201	0.233159	0.209138	0.0175855	0.420277	10.9391
CS1726F	12	F	0.57	0.46	0.72	0.0527459	17.4067	3.8823	113.273	64.8549	119.177	0.0379327	0.0148204	0.398814	1.25407	0.165866	0.0288592	0.048151	3.97301	0.0249362	0.00870787	0.0367553	0.0388077	0.00459721	0.0300295	0.0575128	0.0244741	0.024923	0.496513	0.058848	0.0817396	0.0784562	0.116718	0.00765356	0.142918	0.0942087	0.00479565	0.00545702	18.4842	0.814843	0.149642	0.0409818	0.0460669	0.907114	0.098879	0.184352	0.00280468	0.553491	11.8973
CS1054D	12	F	-0.92	0.09	-0.62	0.0207702	12.9119	2.33051	179.126	57.9133	279.721	0.0498581	0.00582821	0.416619	1.08669	0.123302	0.0250414	0.0338436	0.454183	0.00768184	0.00295929	0.0333471	0.0105737	0.0129432	0.0417207	0.0133917	0.00706118	0.00827401	0.31117	0.0124641	0.0369431	0.0239357	0.0806084	0.0113655	0.0171383	0.00856498	0.00417946	0.00562925	4.31914	0.453012	0.00422714	0.0286104	0.0224774	1.48372	0.16794	0.482369	0.00835379	1.0702	36.1071
CS1523B	12	F	1.3	0.65	1.39	0	25.6903	2.4136	295.537	134.68	426.228	0.0314411	0.0166215	0.248055	0.443593	0.0828113	0.0403585	0.0363581	0.263414	0.006141	0.0238912	0.0473998	0.0442279	0.0150468	0.281475	0.080278	0.171652	0.0936957	0.713205	0.147432	0.258886	0.152671	0.148137	0.0151081	0.084947	0.053928	0.0121289	0.00380623	9.28986	3.51125	0.00365175	0.0248808	0.0104142	1.03091	0.148901	0.19994	0.00300126	0.722378	11.0845
CS2049Q	24	F	-1.6	1.07	-0.62	0	80.1541	1.90558	404.021	387.162	345.864	0.100088	0	0.223268	1.21061	0.279831	0.0297049	0.0636177	0.279305	0.0581347	0.0105185	0.0666802	0.0305533	0.0100675	0.0104714	0.0791085	0.0362696	0.0349635	2.49727	0.0124612	0.040217	0.0654618	0.449374	0	0.0419722	0	0	0	11.4968	0.889709	0.0108667	0.0111968	0	0.580679	0.133296	0.210197	0	0.284427	7.50097
CS0426A	24	F	-0.49	-0.75	-0.89	0.0680422	14.9579	6.51017	134.263	116.312	122.259	0.0495035	0.01895	0.361697	1.73937	0.327314	0.0366827	0.0650524	2.40805	0.0231949	0.0219744	0.0453589	0.0254051	0.00704246	0.024234	0.0193128	0.00638236	0.00716168	3.00094	0.0107256	0.0592987	0.124862	0.384185	0.0148234	0.0221108	0.0202946	0.00792973	0.0190276	37.0855	0.421043	0.0175796	0.0142599	0.013002	0.754474	0.150721	0.492815	0.014204	0.737201	26.4247
CS1403Z	24	M	-0.28	-0.73	-0.69	0.0706015	19.9087	5.59794	152.001	132.709	122.945	0.0876894	0.0281109	0.455427	3.03778	0.324464	0.0514994	0.045695	3.45347	0.0433588	0.0226824	0.0320057	0.0430321	0.0456659	0.0323144	0.0535634	0.0429507	0.0222746	2.71616	0.0368547	0.12265	0.0993456	0.31951	0.0129299	0.0483994	0.0520281	0.018748	0.0223655	49.6768	1.20692	0	0.0151813	0.0192566	0.63225	0.0780536	0.256823	0.00792129	0.531267	11.564
CS0239M	52	M	-2.51	-2.4	-3	0.153626	37.5415	16.2259	211.999	204.52	162.197	0.128714	0.0644785	0.36446	4.91799	1.44254	0.0399751	0.0416327	12.8122	0.0776668	0.0317349	0.0638496	0.0683163	0.0281295	0.026698	0.111646	0.0847727	0.0343323	1.2485	0.0972034	0.239019	0.119337	0.282154	0.0169783	0.134682	0.0557327	0.0134709	0.0164647	37.4844	2.47872	0.150465	0.00947936	0.0114123	0.467187	0.128527	0.227754	0.00841286	0.56671	17.27
CS0117M	52	F	-0.93	0.08	-0.63	0.213701	29.1362	10.985	181.659	209.135	142.142	0.121424	0.0508448	0.452634	2.90656	1.5282	0.0489631	0.036483	2.24486	0.060146	0.0327984	0.052629	0.065118	0.0461644	0.184268	0.0506791	0.0253922	0.0250946	0.807227	0.0544532	0.0964325	0.0701673	0.116824	0.0302337	0.0759876	0.0286819	0.0150455	0.0147446	27.0254	1.05452	0.00466807	0.0129154	0.0184011	0.715274	0.124869	0.255267	0.0213213	0.599387	15.1608
CS1525Z	78	F	-1.47	-0.72	-1.41	0.0631196	22.97	3.58109	182.402	151.07	196.345	0.164519	0.0246283	1.39297	0.869584	0.708359	0.0455222	0.0885684	0.585548	0.0214726	0.0232732	0.0457578	0.0460327	0.00199493	0.0140392	0.0137762	0.047582	0.0130594	0.413677	0.0399163	0.158063	0.0670038	0.11623	0.0149896	0.0557661	0.0230338	0.00179851	0.00153499	5.5334	1.40307	0.00171444	0.00741291	0.0100696	0.526331	0.10133	0.482587	0.00505274	0.5477	12.8305
CS1954P	78	M	0.42	-0.26	0.15	0.0207069	20.3385	2.37355	152.295	106.076	148.317	0.6695	0.0162595	5.03902	2.2726	0.433731	0.0850778	0.174449	0.983657	0.00938295	0.0224818	0.0121746	0.0353738	0.00174187	0.0447841	0.0380343	0.0524403	0.0263732	0.900036	0.048022	0.147943	0.0657793	0.156935	0.00579234	0.0495788	0.0302535	0.0112787	0.00312156	10.5258	1.21626	0.0376383	0.00862274	0.0414418	1.211	0.230562	0.781221	0.00690738	1.1568	24.0666
CS1342N	78	M	-2.97	-1.23	-2.7	0.113464	31.7732	7.12594	143.433	121.143	105.509	0.696105	0.0363307	5.11391	3.20802	0.356429	0.0388033	0.0937912	2.60913	0.0597795	0.0107094	0.00863614	0.0527906	0.0152553	0.203812	0.126745	0.152029	0.0777213	2.11323	0.105321	0.425024	0.309615	0.403153	0.00738521	0.109569	0.230711	0.0228989	0.00972389	38.2624	3.49739	0.00816477	0.0685765	0.059949	1.70622	0.35155	0.360941	0.0276657	0.88021	47.3686
CS1416F	24	F	0.01	0.18	0.06	0.134213	205.647	36.7362	1489.22	1173.44	1230.79	0.127084	0	0.617203	5.0727	0.626733	0.0969581	0.101329	5.575	0.0247312	0	0.160057	0.123299	0.0562652	0.0176956	0.270414	0.0752152	0.0940351	6.79593	0.108152	0.258453	0.194464	1.29378	0.0744922	0.20008	0.0421143	0.0224905	0.0457945	62.4843	4.61261	0.0968052	0.08734	0	3.58045	0.269984	0.648998	0	2.79426	37.2796
CS2101Y	24	F	-2.68	-0.76	-2.46	0.107996	24.2397	13.742	220.03	178.003	167.705	0.122084	0.0528741	0.556	2.79093	0.921451	0.0416041	0.076524	13.3822	0.0389506	0.0622595	0.127899	0.0591321	0.242934	0.0652467	0.0913526	0.0643845	0.0628568	3.14993	0.0408975	0.215121	0.215017	0.564809	0.0205568	0.144736	0.0347932	0.0122108	0.0101198	49.3799	1.59521	0.157667	0.0171039	0.00968967	0.633594	0.105478	0.384777	0.00796603	0.64597	11.5686
CS1809H	24	F	-1.4	-0.19	-1.19	0.0651939	32.3686	13.0203	196.789	223.012	113.116	0.154273	0.0212676	0.694677	0.981663	0.206706	0.0392662	0.0485468	1.28993	0.00825038	0.0204828	0.0227879	0.0633769	0.0574132	0.0380333	0.0547678	0.0815861	0.0652875	1.47	0.0319956	0.1957	0.124759	0.315218	0.0187381	0.0543896	0.0111868	0.00553502	0.00924022	4.83159	0.677818	0.0202383	0.00656669	0.00614051	0.436	0.0721082	0.0779001	0	0.209718	3.07691
CS0288G	24	M	-0.73	-0.15	-0.68	0	130.163	7.09783	637.69	630.453	439.752	0.12799	0.0174215	0.402627	2.01946	0.426213	0.0833474	0.0632758	1.17752	0.0572863	0.0459568	0.0817097	0.0998749	0.107525	0.01037	0.0703596	0.153396	0.0979388	3.45752	0.040541	0.187995	0.105543	0.488338	0.0519018	0.0697058	0.0520651	0.0364814	0.0131126	31.6079	3.30646	0.0145926	0.0155993	0.00705926	2.10494	0.179446	0.181795	0.0257352	1.15784	17.1884
CS0919M	24	F	-0.35	-0.71	-0.75	0.064758	51.614	9.91145	228.452	303.174	118.15	0.305256	0.0143496	1.82032	3.85539	0.410861	0.134025	0.0615484	1.17159	0.0457688	0.0280564	0.0333436	0.051572	0.0957109	0.0878482	0.172208	0.295804	0.166172	2.77179	0.228538	0.49507	0.285784	0.501631	0.0461248	0.25255	0.0356895	0.00918782	0.00792935	8.53828	1.61331	0.00515847	0.0201526	0.00534936	0.341523	0.124216	0.0863044	0.0028771	0.24496	3.18716
CS1745L	24	F	-0.14	1.16	0.48	0.0737117	10.1706	5.05633	121.005	98.2942	102.959	0.0534236	0.0176983	0.304457	2.24797	0.22393	0.0387555	0.0385379	2.09578	0.0241775	0.0158305	0.0255768	0.0419432	0.0324967	0.0266727	0.0624337	0.0512706	0.0514163	3.26279	0.0516808	0.158854	0.147065	0.374993	0.00314681	0.0485807	0.0274515	0.0322934	0.0294193	52.8883	2.11669	0.0182093	0.0179049	0.0268087	0.852747	0.0881711	0.289961	0.00627355	0.933688	44.3156
CS1111T	52	M	-1.32	-1.54	-1.71	0.105569	13.5524	7.4413	204.85	245.406	144.674	0.299233	0.0427642	2.25992	4.76578	0.940217	0.401318	0.078799	6.1275	0.0392624	0.0593365	0.064465	0.0771278	0.0479185	0.0581389	0.0969387	0.0980139	0.0960684	1.90366	0.0888295	0.360868	0.261369	0.325515	0.0141386	0.15668	0.0273316	0.0148657	0.0222987	49.9867	5.71859	0.242562	0.00915759	0.019966	0.73396	0.179166	0.323835	0.028755	0.9942	45.6332
CS0142S	52	F	-1.17	0.05	-0.81	0	100.478	5.09691	646.734	600.732	570.894	0.196694	0.0164078	0.525921	1.47863	0.378721	0.0806311	0.0604069	1.17839	0	0	0.0741917	0.0339265	0.128259	0.017747	0.115954	0.0925406	0.117712	2.48079	0.065809	0.222627	0.128359	0.368023	0.0144641	0.138396	0.0228857	0.0136685	0.0714223	29.9796	4.01671	0.0367401	0.0315347	0.0177421	1.02303	0.15336	0.183557	0	1.13364	15.8443
CS0938S	52	M	-0.68	0.02	-0.49	0	103.562	15.2753	731.11	477.258	727.128	0.325062	0.0154027	0.416785	1.55794	0.328432	0.0983581	0.086765	0.642711	0.0423768	0.0337828	0.159614	0.0738797	0.102473	0.0200996	0.112315	0.0928993	0.0666334	3.42818	0.0802822	0.196675	0.175804	0.371789	0.019496	0.0463277	0.0138157	0.0169459	0.014142	13.2605	2.11846	0	0.014635	0.00871091	0.847653	0.633114	0.475662	0	0.644004	13.8229
CS0401A	52	F	-0.96	0.88	-0.31	0.159363	27.2744	11.5429	176.609	125.396	179.364	0.17492	0.0342547	0.525097	2.2138	0.349359	0.072432	0.0582475	1.45353	0.035274	0.0190794	0.0642899	0.038792	0.0375156	0.0585241	0.0525941	0.0250809	0.0227959	1.05921	0.0348553	0.117692	0.0748068	0.243001	0.0127793	0.0421144	0.0368027	0.0214413	0.0603214	34.6995	1.13837	0.0129981	0.00970666	0	0.60743	0.0847137	0.281218	0.00865364	0.402012	16.5206
CS1551R	78	M	-1.47	-0.44	-1.32	0.0527449	18.4135	2.24348	193.189	156.85	208.589	0.716222	0.0274045	5.68379	0.980278	1.1071	0.144376	0.186376	2.76476	0.0254654	0.0503078	0.0548115	0.0480781	0.0133545	0.0103196	0.00372029	0.0469603	0.0222435	0.295722	0.0327108	0.121096	0.041336	0.0689079	0.0079762	0.0560531	0.00438773	0.00295036	0.00188882	4.574	1.39749	0.0425947	0.00876844	0.00702368	0.456024	0.0844037	0.20306	0.0096414	0.582769	13.9336
CS1564X	78	M	-0.7	-1.62	-1.29	0.107177	47.8377	19.0685	448.045	549.83	224.664	0.827325	0.0811017	2.50641	8.2074	2.14159	0.103903	0.202933	1.19004	0.036494	0.0178863	0.0251275	0.0813861	0.0265903	0.00850176	0.0134623	0.140476	0.0438755	1.05398	0.0781538	0.313706	0.121007	0.184175	0.0728117	0.128859	0.00656709	0.0128363	0.00601361	7.70631	2.49658	0.00274619	0.00516857	0.00966135	1.37302	0.200337	0.372926	0.0267694	1.2547	22.6395
CS0817E	78	F	-1.36	0.6	-0.66	0.0949781	26.3794	6.33855	151.619	135.28	151.12	0.257652	0.0466943	2.38001	1.19385	0.927165	0.0883222	0.121159	1.79022	0.0357275	0.0432717	0.0625285	0.080731	0.0125172	0.344465	0.0222633	0.0169181	0.0108694	0.341793	0.0292843	0.10901	0.0349467	0.0675087	0.0248948	0.0435096	0.0141545	0.00181127	0.00837186	3.11003	0.718433	0.00611837	0.0115699	0.0031102	0.675109	0.0994217	0.212858	0.0157751	0.602143	16.9329
CS0760U	78	F	-4.14	-1.63	-3.8	0.247004	21.3706	22.0602	230.864	373.997	165.739	0.834761	0.057778	7.0854	5.30359	3.43376	0.0800651	0.22423	1.78862	0.0958194	0.0336127	0.0564669	0.073406	0.0077813	0.0927139	0.0526138	0.192765	0.102334	1.10966	0.132403	0.371403	0.20991	0.22244	0.0155026	0.109412	0.0185093	0.0070559	0.0049789	22.2421	3.85944	0	0.00378855	0.00843255	0.405425	0.177816	0.479474	0.00760963	0.709601	16.7365
CS1595X	78	M	-3.81	-0.49	-3.01	0.302455	91.5369	37.7369	663.04	669.664	482.012	0.622328	0.0576455	2.92629	7.88342	2.40364	0.0854233	0.215027	2.56436	0.0338984	0.0401822	0.0716204	0.0994926	0.0501732	0.0545121	0.0418803	0.104504	0.0769482	1.21823	0.131273	0.265159	0.109941	0.168002	0.0879881	0.150059	0.0347677	0.0146561	0.00953228	15.2647	2.92142	0.0187549	0.00579555	0.0193344	1.16735	0.231734	1.10007	0.0136408	1.07705	20.4192
CS0616Y	78	M	-2.76	0.6	-1.72	0.016144	9.19742	1.07512	120.137	52.1784	169.773	0.474895	0.0166451	4.56999	0.416082	0.145932	0.07314	0.180181	0.71235	0.00477647	0.00607384	0.0360701	0.0350256	0.00812014	0.103553	0.0171418	0.0121134	0.0203209	0.268489	0.00798141	0.0746092	0.056421	0.0481328	0.00901541	0.0291086	0.0172418	0.00144173	0.00173622	3.76697	0.804028	0.0782458	0.00207252	0.00673024	0.427842	0.131547	0.218069	0.0191054	0.405549	25.0607
CS0473W	24	F	-2.25	0.09	-1.62	0.11224	22.859	5.40866	168.831	232.221	169.093	0.107301	0.0207387	0.478659	3.26945	2.73176	0.0410376	0.0527086	1.64512	0.03972	0.0695653	0.0643131	0.0525883	0.0137179	0.082822	0.0509352	0.0793931	0.112294	1.9018	0.0741085	0.219309	0.242958	0.452806	0.00950276	0.0554254	0.0445289	0.0190003	0.0134424	42.6535	2.44261	0.0128667	0.0245233	0.012987	0.959162	0.107922	0.300971	0.0043523	0.632073	15.4301
CS0918A	24	M	0.16	-0.41	-0.18	0.460843	30.5029	21.1299	190.798	158.859	140.958	0.153563	0.0391527	0.594189	6.68735	0.427172	0.0484307	0.0710183	5.20342	0.113198	0.018897	0.0399317	0.052707	0.0707303	0.0560891	0.0923019	0.107008	0.0453108	5.15045	0.116863	0.2732	0.207864	0.621281	0.0216374	0.132732	0.127726	0.0394556	0.028122	79.9282	4.18377	0.0151448	0.0561943	0.0383345	1.02657	0.0785806	0.289944	0.00863681	0.827621	16.6565
CS0500Y	24	F	1.85	-0.22	1.23	0.00354822	16.64	1.22176	126.26	150.013	98.316	0.180805	0.0106697	1.26207	2.73623	0.148886	0.0731714	0.0656894	0.526083	0.0032544	0.0138811	0.0272135	0.0416877	0.077323	0.0998373	0.121526	0.129245	0.125413	3.36769	0.0755532	0.336771	0.349855	0.680494	0.00974414	0.138456	0.0126537	0.0111268	0.0173542	9.71944	1.11496	0.037272	0.00601632	0.0224731	0.321546	0.185799	0.0866649	0.00452911	0.409198	4.73778
CS1379H	52	F	-0.66	-1.96	-1.47	0.111744	15.7991	10.664	166.344	156.559	153.88	0.365669	0.0290652	0.359869	3.79596	0.764214	0.0966802	0.0416901	4.42247	0.0246355	0.024624	0.0418635	0.0526541	0.082854	0.024551	0.0498934	0.0228136	0.0343395	1.23661	0.0243331	0.108573	0.0644016	0.196816	0.00461308	0.0858835	0.00654838	0.0255096	0.0420554	31.8805	0.920577	0.0412925	0.00664002	0.0124503	0.510414	0.114976	0.292038	0.0209804	0.516815	27.0977
CS1755H	52	F	-0.84	-1.91	-1.58	0.0804343	20.9933	6.77931	130.974	104.887	126.931	0.128583	0.0372417	0.35991	1.96416	0.394957	0.0635109	0.0636942	6.28212	0.0277708	0.0250598	0.0360186	0.0549826	0.091893	0.104726	0.061158	0.0288728	0.0269527	1.29034	0.0350701	0.128937	0.0703518	0.206507	0.00806945	0.0897337	0.0536105	0.0248258	0.0136675	34.5887	1.27749	0.087079	0.0209331	0.0138897	1.02423	0.0919818	0.25144	0.018803	0.596949	30.3039
CS1018P	52	M	-3.15	-1.6	-3.03	0.0388722	15.6375	8.56383	232.826	161.69	305.739	0.0393488	0.00867113	0.270129	0.451306	0.227785	0.0244403	0.0277674	0.286728	0.0114358	0.0178778	0.0307536	0.0384734	0.0312945	0.00208909	0.023785	0.0350376	0.0450382	0.535931	0.0394616	0.114758	0.076648	0.113587	0.0120994	0.0538662	0.00187083	0.0135708	0.0115917	6.59712	1.07923	0.0072959	0.00763115	0.00604342	0.285593	0.128487	0.17462	0.0120267	0.419892	13.857
CS0375K	52	F	0.44	-0.63	0.04	0.384663	25.5938	14.4667	171.07	216.388	149.444	0.147314	0.0624583	0.444458	3.25532	1.295	0.0592522	0.0458755	2.48443	0.0470546	0.0249513	0.0328869	0.0625317	0.0388856	0.0206761	0.116055	0.0910519	0.0902039	1.64436	0.117368	0.231731	0.200649	0.323693	0.00811637	0.208428	0.029853	0.0171788	0.0214361	28.4766	1.82292	0.030265	0.0108026	0.0190191	0.548374	0.176865	0.496131	0.0175319	0.548607	15.7675
CS0305M	52	M	-4.31	-2.19	-4.09	0.713664	52.7195	29.4217	306.442	300.049	203.793	0.188041	0.036627	0.428129	2.44511	0.631985	0.0690585	0.0371643	1.95786	0.0486098	0.0351287	0.0429258	0.0803705	0.0758169	0.206073	0.098325	0.0333499	0.0385015	1.14414	0.0508887	0.164346	0.107178	0.215732	0.029384	0.211262	0.026937	0.0327922	0.0338421	17.397	1.3693	0.0712481	0.0152285	0.0216092	0.813615	0.183989	0.293056	0.0102474	0.714012	19.2054
CS0756S	52	F	-2.82	-1.44	-2.77	0.0670888	23.8038	2.23537	154.582	285.539	116.008	0.213427	0.00905148	0.334601	1.0935	0.461455	0.0594184	0.0131787	0.92447	0.013296	0.0294763	0.00940264	0.0321835	0.0891472	0.0252363	0.0228723	0.104338	0.11091	1.00575	0.0572011	0.277025	0.13979	0.196225	0.0176269	0.0806997	0.00576566	0.0125095	0.00364371	4.74977	1.43822	0.0454211	0.0045233	0.00515638	0.117722	0.0390296	0.0225762	1.66e-05	0.139481	2.13567
CS1316V	78	F	-1.6	-0.97	-1.63	0	26.274	1.05382	194.061	138.582	150.466	0.314069	0.0252004	0.501732	3.07687	0.8873	0.0468695	0.102166	0.39805	0.00471013	0.0134525	0.05219	0.0315744	0.0040981	0.031402	0.00554465	0.0194132	0.000803069	0.364919	0.00756079	0.090728	0.0132964	0.0140707	0	0.0122295	0.0188285	0	0.00493868	2.75419	0.690672	0.0475134	0.0169215	0	0.946046	0.0849382	0.276509	0.0074469	0.415852	9.93617
CS0445G	78	M	0.18	0.09	0.13	0.0635685	32.2903	4.57855	157.231	136.234	166.097	0.214462	0.0194778	1.5139	0.993276	0.891868	0.0206152	0.0532998	3.1464	0.0303314	0.0372544	0.0100833	0.0428128	0.00301676	0.0767477	0.0198282	0.0283977	0.0130843	0.364755	0.0200606	0.192925	0.0619489	0.0718143	0.00790162	0.0533905	0.0193853	0	0.00307127	4.66032	1.37066	0.0611986	0.00832401	0.0159481	0.672257	0.125639	0.162287	0.00859443	0.481195	13.0649
CS0093A	78	F	-0.02	-0.35	-0.18	0	20.234	1.84251	210.303	135.939	218.417	0.440659	0.0156329	0.569206	3.00233	0.768305	0.0430371	0.124868	0.190461	0.0107804	0	0.020174	0.0285227	0.00706909	0.0160962	0.0121165	0.0304671	0.0180213	0.378497	0.00930993	0.0357545	0.0283292	0.0475781	0.00884311	0.0290857	0.00350753	0.00402313	0.00382981	3.11216	0.785725	0	0.00385927	0	0.337315	0.0795769	0.0668007	0	0.375424	6.28612
CS1597V	78	M	-1.97	-0.53	-1.71	0.0892851	18.5319	8.12544	229.311	354.183	206.454	0.14735	0.0868835	1.75761	1.5386	5.72795	0.0175462	0.0804252	1.38306	0.0628404	0.0506778	0.0722286	0.0854279	0.00299295	0.035709	0.00630185	0.00417659	0.00179471	0.197154	0.0308799	0.0263189	0.0259887	0.0186353	0.0134684	0.0873691	0	0.0014444	0	1.89502	0.38663	0.0180421	0	0.00337379	0.351516	0.142341	0.258288	0.0244333	0.736584	17.1508
CS1767B	78	M	-2.58	-1.86	-2.71	0	85.7959	10.8463	620.237	1024.32	425.868	1.23467	0.106751	3.29941	12.6156	6.6854	0.0996811	0.280259	1.97066	0.020938	0.132897	0.0326509	0.1486	0.0420338	0.0421962	0.0177451	0.184999	0.11683	1.18853	0.0665447	0.483807	0.265987	0.277372	0.201117	0.0221904	0.0111858	0.00867745	0.0249543	8.58962	4.41231	0.0275863	0.0154915	0.0213994	1.08924	0.0619925	0.206001	0	0.842308	13.0655
CS1676B	24	F	-0.85	1.06	-0.09	0.185042	32.1539	7.6387	138.318	153.85	115.354	0.087198	0.0320364	0.355019	3.64561	0.901579	0.0172827	0.0237696	4.45693	0.0414254	0.0304282	0.0334824	0.0512916	0.0451269	0.160071	0.0724135	0.0457675	0.0455898	5.16473	0.0601205	0.235968	0.171069	0.559367	0.00729205	0.089061	0.117416	0.0362183	0.0224689	60.2675	2.5048	0.0168498	0.0572605	0.0246761	1.1803	0.102347	0.209263	0.0125702	0.445602	12.8925
CS1112F	24	M	-0.52	0.2	-0.32	0.0318851	156.537	4.52358	882.427	713.959	622.52	0.121898	0	0.398344	2.4817	0.481579	0.020779	0.0412124	1.41229	0.0975354	0	0.104224	0.0399546	0	0	0.0365549	0.0210093	0.0203497	6.12344	0	0.124549	0.133438	0.767404	0	0.0836864	0	0.0377311	0	42.554	3.12039	0	0.024718	0	1.7984	0.0908042	0.531424	0	1.4189	23.2282
CS0045S	52	M	-1.26	-1.88	-1.86	0	71.4821	0.863325	415.479	270.732	435.433	0.404227	0	0.354969	1.45863	0.181015	0.0664834	0.0915218	0.323624	0.0508702	0	0.157317	0.02707	0.0761078	0.0738154	0.148335	0.149791	0.0846131	2.47212	0.0312929	0.283594	0.131352	0.511745	0.0159552	0.0643555	0.0138101	0.0146332	0.0234916	16.8334	3.99968	0.0283787	0.0129031	0.00606686	0.466551	0.190603	0.199535	0.0230339	0.816212	12.3905
CS0359O	52	F	-2.49	0.67	-1.48	0.0085935	20.5602	2.24842	191.815	243.371	123.836	0.179025	0.0105383	0.196679	1.3634	0.314974	0.028816	0.0115315	0.657715	0.0213572	0.0295846	0.013087	0.0762611	0.0265726	0.0934096	0.0345127	0.0641636	0.0518857	0.743311	0.0466088	0.2478	0.0878972	0.150204	0.00961942	0.0340177	0.00326087	0.00739275	0.00203616	2.76443	1.09777	0.00210615	0	0.00307485	0.083823	0.0397981	0.020824	0	0.0705091	1.6995
CS0308W	78	F	-2.01	-1.01	-1.94	0.126946	30.7728	11.9781	220.145	221.425	147.817	0.324632	0.0310999	0.895599	3.90439	1.10753	0.0560127	0.096575	0.603822	0.0118789	0.0265765	0.027117	0.0334338	0.00327002	0.0354652	0.0250355	0.0199701	0.011513	0.565865	0.0120728	0.0670207	0.0279274	0.0916852	0.0176586	0.0391048	0	0.00375862	0.00923354	4.67783	0.85143	0.00271227	0.0105279	0.00318468	0.541683	0.0953985	0.201382	0.00995433	0.651143	12.5073
CS0649W	12	M	0.61	0.07	0.49	0.0350915	7.82847	1.31378	95.4527	84.5127	115.263	0.0529197	0.0247214	0.44191	0.741585	0.288496	0.0403088	0.0617467	0.768006	0.00654225	0.0314949	0.0299326	0.0653246	0.00166341	0.0727266	0.0471677	0.101885	0.0615648	0.481665	0.0861287	0.231522	0.130042	0.125078	0.00402937	0.0821966	0.0162049	0.00467666	0.00608927	15.1727	4.12096	0.0218155	0.0347524	0.024403	0.969488	0.0983288	0.300889	0.00248087	0.627853	23.2345
CS1667R	12	F	-1.05	0.08	-0.74	0.00576125	15.8876	2.86112	126.324	115.741	90.4484	0.0402985	0.00557792	0.344997	0.381578	0.0742461	0.0222458	0.0170011	0.448697	0.00253227	0.0061233	0.0251216	0.0329194	0.0111239	0.0982503	0.052759	0.229926	0.0741103	0.665061	0.0815263	0.473894	0.140328	0.144098	0.00424344	0.170059	0.00442744	0.00690682	0.00234676	1.91697	1.68929	0.0145484	0.00826793	0.00907953	0.213974	0.0694326	0.0517303	0	0.255731	2.36026
CS1620B	12	M	-1.27	-3.02	-3.47	0.00297428	12.379	0.480926	96.524	77.884	80.4518	0.0525341	0	0.302154	0.20096	0.0787199	0.0167512	0.0447967	0.160575	0.00394368	0.00184619	0.0449609	0.0135554	0.0028617	0.0233891	0.00576624	0.103896	0.0379727	0.196609	0.0146388	0.0868598	0.0406885	0.029738	0.00498797	0.0199778	0	0.00293993	0	0.680244	0.497546	0	0	0	0.144818	0.0438464	0.0353423	0	0.0702019	1.20074
CS1930B	12	F	-0.01	-0.41	-0.35	0.00638658	34.4499	13.7227	159.206	206.512	93.3133	0.0239859	0.00326109	0.173852	0.996627	0.168323	0.0126253	0.0157616	0.547219	0.021017	0.0146375	0.0163716	0.0509759	0.00520411	0.115709	0.0259257	0.163367	0.0561612	0.510857	0.133052	0.267217	0.0959231	0.0803628	0.0188165	0.0675023	0.0134803	0	0.00263674	1.7995	1.29968	0.0022863	0.00567132	0.00260178	0.307138	0.0806097	0.0441447	0	0.11579	2.61899
CS0394Q	12	M	-0.41	1.31	0.56	0.0335514	8.84996	1.17348	93.8307	76.397	100.768	0.048169	0.0187162	0.305868	0.709046	0.171117	0.0117101	0.0464902	0.574321	0.0104436	0.024665	0.0396292	0.0537057	0.00224991	0.645055	0.0375652	0.118804	0.06422	0.436294	0.0820402	0.259377	0.106865	0.114161	0.00482924	0.0814913	0.0364407	0.00928865	0.00462521	12.7639	4.88124	0.00871614	0.057962	0.0220138	0.931862	0.0917955	0.260278	0.00542	0.508497	12.1012
CS0980G	12	M	-1.25	-1.03	-1.67	0	103.61	5.81563	585.59	624.838	493.656	0.100088	0.0219379	0.423439	1.86457	0.554945	0.0426215	0.0483664	0.88271	0.0363381	0	0.22089	0.0933311	0.0155284	0.0265906	0.0516526	0.101592	0.0907601	1.04832	0.081652	0.47011	0.167527	0.0983171	0.0390661	0.0865594	0.0137506	0.0397488	0.01174	5.43669	4.01245	0	0.0146518	0.0170706	1.16389	0.146423	0.315468	0	1.31683	17.9692
CS0347U	12	F	-0.66	-0.06	-0.55	0.061865	12.9019	7.08809	110.373	102.226	109.466	0.0323447	0.0243761	0.272438	0.71804	0.295607	0.0209904	0.0398821	2.73489	0.0145989	0.0199382	0.018424	0.0448133	0.0151488	0.0333586	0.0323776	0.0468359	0.0486398	0.820423	0.0477576	0.293884	0.121687	0.19201	0	0.0740801	0.0226532	0.00281248	0.00516968	14.0994	2.09674	0.0411147	0.0369915	0.029587	0.954777	0.155171	0.225332	0.00747811	0.564028	36.4447
CS1815H	12	M	-0.48	-0.07	-0.38	0.0598521	12.7901	3.92501	143.078	109.584	146.288	0.0473149	0.0162281	0.364719	1.69488	0.351025	0.0142907	0.0386762	3.68897	0.0285712	0.0249635	0.0364672	0.0437997	0.0014522	0.14176	0.0274338	0.0419748	0.017592	0.34352	0.0338279	0.120547	0.062858	0.112894	0.00243811	0.0568701	0.0107437	0.00139784	0.00444868	9.68584	1.33384	0.0436618	0.0189117	0.00776271	0.985273	0.0823817	0.342653	0.0102845	0.698777	26.3855
CS1376X	24	F	0.83	-0.66	0.16	0.0304758	126.919	10.1315	801.645	558.407	754.229	0.176886	0.0201959	0.61951	2.91702	0.377729	0.0395062	0.0867244	3.07618	0.0751863	0.0314981	0.209875	0.0572563	0.173948	0	0.0481493	0.0234268	0.0561617	4.38082	0.0136001	0.0503918	0.188614	1.11438	0.0389492	0.120687	0.0325933	0.0222138	0.0400398	30.2769	1.65021	0.0752688	0.0716914	0.0161051	2.59071	0.253073	0.640349	0.0246075	1.69057	21.6081
CS1077F	24	M	-2.62	0.97	-1.38	0.639975	23.2248	27.1809	216.35	264.851	139.714	0.0614776	0.0523938	0.427712	6.1216	2.2068	0.040996	0.037166	1.5018	0.0926085	0.032108	0.0361483	0.0534147	0.00553031	0.00732213	0.0317845	0.00142553	0.0217109	2.83812	0.00694578	0.0725606	0.161476	0.285851	0.00933402	0.0204014	0.00956307	0.0116121	0.00870515	31.3709	0.404546	0.00726174	0.017065	0.02373	0.908464	0.217962	0.711732	0.00664974	0.895051	33.229
CS0757E	24	M	-2.41	-1.46	-2.65	0.0690134	15.6137	4.95587	149.835	164.578	146.565	0.108918	0.0136496	0.404513	1.15538	0.662442	0.0451884	0.0293688	0.539199	0.0140363	0.0212847	0.0341441	0.0518134	0.0690517	0.161974	0.0700041	0.0324322	0.0417407	2.31282	0.0288445	0.146686	0.145977	0.493961	0.00622067	0.0212057	0.0201839	0.00989562	0.0293909	44.1269	1.21316	0.00143599	0.0110193	0.013445	0.618788	0.112353	0.206965	0.004514	0.559085	14.8377
CS1892R	24	M	-3.14	0.79	-1.85	0.182129	28.5684	13.3566	160.368	195.362	88.9109	0.323616	0	2.578	0.799011	0.140405	0.274622	0.118	0.421616	0.0201554	0	0.0221108	0.0258942	0.0146883	0.0374249	0.0260788	0.00861344	0.00969751	1.03113	0.0283042	0.0869118	0.0709659	0.20508	0.0141221	0.0220777	0.0105343	0.0062731	0.00226582	4.44531	0.451551	0.00367116	0.00834917	0.00231628	0.216493	0.0277409	0.03348	0	0.103746	1.69543
CS0701E	52	M	1.53	-0.52	0.95	0.0172466	52.6825	5.28004	290.659	308.15	246.836	0.0682785	0	0.090935	1.022	0.291742	0.0250643	0.0115206	0.35829	0.0355472	0	0.0623734	0.029476	0.0463169	0.0427548	0.027049	0.0273882	0.0367947	1.76998	0.0311451	0.169678	0.122207	0.430407	0	0.0263915	0.0154316	0.00930745	0.027106	11.8035	1.8719	0.0191099	0.0155453	0.0349998	1.18468	0.132504	0.506233	0.0207397	0.920582	11.8527
CS0596I	52	F	-2.09	-0.82	-1.9	0.266885	57.1153	26.3893	304.512	368.113	203.996	0.222682	0.0277242	0.410054	6.13813	0.497719	0.0122648	0.0173778	3.53376	0.0669837	0.0142177	0.0340097	0.0601372	0.124117	0.0454738	0.07587	0.0387115	0.0291809	0.976376	0.0576633	0.139314	0.0526141	0.186052	0.0817603	0.0165786	0.00672323	0.00937264	0.0115902	3.55096	0.62158	0.00693011	0.00269812	0.00548194	0.395178	0.0282594	0.0516756	0	0.199793	3.37148
CS1192Z	78	F	-1.29	-0.98	-1.41	0	13.0441	0.65366	92.8478	66.1253	106.66	0.290684	0.00786618	1.06473	0.590267	0.219896	0.0266944	0.0446095	0.157265	0.00394817	0.00388511	0.00493219	0.0246969	0.00091144	0.0377909	0.0206456	0.0769967	0.03054	0.693455	0.0367182	0.183394	0.0860809	0.207717	0	0.0424402	0.0457403	0.00206396	0	5.62531	1.26431	0.0102111	0.00793637	0.00914033	0.677034	0.174531	0.188987	0.0156862	0.492734	10.4171
CS1739L	78	M	-1.13	-0.97	-1.29	0.0418785	12.3032	1.80633	102.674	70.1444	117.917	1.89171	0.0102798	7.74891	0.502126	0.177252	0.104164	0.296508	1.41974	0.00604215	0.0142943	0.0611531	0.0359303	0.00940398	0.153501	0.0684605	0.11223	0.0677371	0.87759	0.0755765	0.264599	0.0966676	0.175141	0.00978872	0.0788177	0.0557882	0.00534716	0.00889444	23.8464	3.63759	0.149673	0.00763778	0.0108296	0.649619	0.099081	0.174611	0.00855807	0.457644	21.951
CS1542H	78	F	-2.42	-1.75	-2.61	0.0780072	37.9424	9.23588	228.529	189.988	185.379	0.358215	0.0446188	3.2152	1.95687	0.736717	0.0274577	0.10629	1.95761	0.0193478	0.0215807	0.0381825	0.0329124	0.0103085	0.0164887	0.0296107	0.0434224	0.0208727	0.433264	0.0417913	0.0771933	0.0347791	0.0712662	0.0172993	0.108579	0.0101738	0.00795758	0.0044381	6.66801	1.32255	0.0632622	0.00435045	0.00938212	0.778527	0.0864122	0.210513	0.0040009	0.602308	11.6178
CS0763E	78	F	-1.38	-1.55	-1.75	0	77.0188	0.942873	661.493	508.473	569.186	2.45938	0.0827112	7.38879	6.34798	2.93056	0.146897	0.629514	0.409013	0	0.0474295	0.198637	0.0404755	0	0	0	0.345683	0.165801	0.662737	0.0524669	0.188206	0.0375812	0.117106	0.0842742	0.123894	0	0	0	8.08644	3.36383	0	0.0184465	0.016204	1.2163	0.164382	1.79158	0.0262094	0.69824	18.1563
CS1284L	12	F	0.63	0.72	0.93	0.0315333	21.8152	1.23706	119.547	106.433	92.1506	0.0785491	0	0.395321	0.587618	0.123366	0.0485026	0.0453947	0.537395	0.00802804	0.0133306	0.0327215	0.0435291	0.0102132	0.0146311	0.0186525	0.0627759	0.0410276	0.487392	0.0452816	0.114792	0.0798242	0.0761265	0.00173241	0.0663484	0.00244694	0.00216399	0	1.23356	0.45752	0.00243743	0.00727608	0.00348166	0.290729	0.157072	0.0674361	0.00439784	0.290489	3.27268
CS0133I	12	F	-0.67	0.99	0.16	0.0428274	18.9837	3.51489	193.408	179.551	206.454	0.101183	0.0127043	0.226817	3.50395	0.415342	0.0465672	0.0465152	1.0334	0.0185411	0.0295095	0.0417365	0.0685345	0.0342046	0.472928	0.0575923	0.119655	0.106889	0.843909	0.102032	0.282284	0.17656	0.205976	0.00843842	0.0862743	0.0209054	0.01318	0.0198509	16.1022	4.15887	0.023788	0.00966686	0.0247626	1.16967	0.128175	0.305806	0.00956511	0.953372	18.4805
CS1285X	24	M	-0.17	-1.42	-1.06	0.112182	26.468	9.31977	160.888	146.432	143.776	0.083692	0.0356076	0.30481	4.22112	0.55836	0.0159335	0.0286116	6.24164	0.0473624	0.0390732	0.0230579	0.0613459	0.0291634	0.0523923	0.0859812	0.0467644	0.0386873	2.56404	0.0589852	0.184917	0.158841	0.392141	0.00831	0.148527	0.0770832	0.0153705	0.0266406	49.6939	2.30616	0.102872	0.00899175	0.0205648	0.795237	0.109787	0.261228	0.0294368	0.664389	23.9645
CS2224K	24	M	1.41	0	1.03	0	53.7567	2.83547	355.882	271.434	294.839	0.029141	0	0.276377	0.944507	0.145395	0.0202245	0.0178736	0.406514	0.0210115	0.0157473	0.0902246	0.0342687	0.0458805	0.100862	0.11819	0.0253087	0.0363994	4.09749	0.0447831	0.129498	0.180302	0.770501	0.00758757	0.0589312	0.012063	0.0116338	0.00767907	20.0845	1.34441	0.0110377	0	0	0.559169	0.152243	0.262098	0	0.704209	8.33709
CS1303P	24	F	-1.27	1.29	-0.27	0	52.1633	0.464685	262.927	157.616	272.132	0.0638939	0.00796372	0.305492	0.868911	0.191966	0.021834	0.0132869	0.434646	0.00656394	0.0281575	0.0587328	0.0782195	0.0389214	0.043564	0.0368032	0.0326598	0.02885	2.75655	0.00981646	0.19542	0.110072	0.596639	0.0200294	0.0556984	0.00925538	0.0132771	0.00885088	12.0353	1.64677	0.0198079	0.0180957	0	0.831948	0.119417	0.270583	0.0117748	0.728266	10.9168
CS1562Z	24	F	0.03	1.58	0.82	0.0274355	34.6794	5.5799	164.916	200.404	106.591	0.124442	0	0.415552	6.6599	0.186792	0.024593	0.0260713	0.358947	0.0347552	0.0220609	0.0380153	0.0363964	0.0102797	0.0178374	0.0627435	0.124251	0.0552245	1.03095	0.105893	0.223547	0.111507	0.216281	0.0367804	0.0693545	0.0261151	0.0121487	0.0046358	5.95975	1.42636	0	0.00321813	0.00775615	0.424098	0.0544631	0.0398914	0	0.228608	2.61372
CS1558X	24	F	1.48	1.44	1.82	0.0711498	17.0526	7.20654	130.474	136.333	125.72	0.102069	0.020052	0.332664	3.14333	0.481932	0.0635191	0.0365113	0.480792	0.0517013	0.0185044	0.0303399	0.0335886	0.039391	0.0932249	0.0492444	0.0192604	0.0423681	5.209	0.0492653	0.16491	0.168655	0.621539	0.00402025	0.028066	0.048749	0.0238922	0.0214946	48.3124	0.926627	0.00265437	0.0185552	0.0293421	0.904541	0.133688	0.205919	0.00908181	0.689349	17.1673
CS0228E	24	M	1.1	0.53	1.09	0.0905217	14.3703	5.12921	137.606	139.704	123.38	0.0970361	0.0361136	0.409195	2.27838	0.71913	0.0311073	0.0500582	1.84566	0.0369601	0.0333567	0.0464332	0.0301219	0.0257186	0.0257779	0.0453823	0.0723457	0.0710212	3.29325	0.0688615	0.161494	0.15754	0.547366	0.00853788	0.0763013	0.0217883	0.0256679	0.0269609	49.4035	1.81063	0.0162582	0.00533176	0.0104788	0.483735	0.0972212	0.225748	0.001047	0.532451	16.1469
CS0338K	24	F	-1.22	-1.82	-2.18	0.182211	34.9298	14.9247	191.904	201.888	183.737	0.100761	0.0432453	0.487125	4.17273	1.11466	0.0692243	0.0417687	2.07356	0.0541757	0.0713888	0.0556367	0.076256	0.032298	0.055172	0.0384438	0.0800662	0.08131	1.96493	0.0435614	0.154363	0.158423	0.410674	0.0249035	0.0387403	0.0510855	0.0293244	0.0327208	52.7502	2.02809	0.0101032	0.0708541	0.0276221	1.7332	0.0851631	0.337705	0.0056626	0.673398	19.841
CS1190B	52	F	-1.39	-2.11	-2.11	0.544926	39.2688	16.7915	238.663	265.099	141.152	0.136227	0.0357846	0.237857	3.88906	1.19084	0.0137219	0.0295117	6.08075	0.059823	0.0286513	0.0223084	0.0678058	0.0322517	0.0431422	0.0681059	0.0669607	0.0395806	3.21988	0.0508206	0.236464	0.177406	0.384555	0.0164146	0.0944963	0.0459744	0.0121982	0.0159472	40.4287	1.7328	0.0542089	0.0261923	0.0384298	1.19422	0.23101	0.237123	0.0119422	0.766982	41.6439
CS0796C	52	F	-1.62	-1.07	-1.69	0.173236	35.8099	8.0324	204.695	344.148	171.909	0.146682	0.0432171	0.363125	3.6983	4.27435	0.0311985	0.0285295	1.67299	0.0951371	0.0917261	0.0274467	0.0997423	0.0154383	0.107004	0.0427179	0.158022	0.149871	2.56058	0.115276	0.727685	0.37763	0.493879	0.00495724	0.0852872	0.0334412	0.0143647	0.00451199	38.5186	5.79715	0.00736314	0.0206634	0.0233322	1.0253	0.280982	0.295101	0.0102091	1.03913	34.5732
CS0730G	52	M	0.38	0.27	0.42	0.109548	19.9893	7.47985	137.24	150.561	92.0648	0.0606378	0.00665118	0.107555	0.952105	0.144492	0.00778634	0.00634567	0.769981	0.00390675	0.00281691	0.0102453	0.0155486	0.011047	0.0368164	0.0102272	0.00398612	0.00206912	0.308349	0.00399026	0.0109601	0.0097016	0.0189933	0.0155605	0.00679915	0	0.002924	0.00256651	1.03188	0.135935	0.00480152	0	0	0.0293738	0.0405048	0.01784	0	0.0454251	1.29361
CS0895A	78	M	-2.29	-0.73	-2.01	0.187958	17.0028	8.7594	242.155	242.141	177.682	0.70727	0.0499705	6.51588	1.03678	1.03808	0.110742	0.230626	3.60711	0.0280692	0.0129915	0.0791915	0.0269744	0.00355564	0.0334577	0.0100868	0.0385658	0.0165215	0.273191	0.00389785	0.0688813	0.042956	0.0373779	0.0314029	0.0382421	0.00155704	0	0	2.42331	0.590951	0.00415965	0	0.00339328	0.0973875	0.155214	0.112705	0.00371212	0.350288	6.73542
CS1842L	78	M	-1.03	-0.92	-1.21	0.256953	26.864	10.2373	216.257	268.24	143.57	1.68333	0.0506057	10.7406	1.93094	1.52793	0.152196	0.384538	2.85174	0.0371181	0.0360035	0.0688541	0.0454511	0.0326627	0.163813	0.0767462	0.0821151	0.0503648	0.752565	0.0542693	0.188933	0.109282	0.132068	0.0161182	0.0678097	0.0221219	0.00538951	0.026238	24.9537	2.35947	0.018938	0.00864187	0.00906383	0.434848	0.0745232	0.262065	0.0180978	0.463401	12.7255
CS1175R	78	F	-1.34	0.21	-0.85	0.343679	31.8368	18.5208	222.807	280.944	132.028	0.738513	0.0260367	6.30323	3.40142	1.7398	0.0887465	0.268665	5.37268	0.0570941	0.0442764	0.0188388	0.0827367	0.00896672	0.0139376	0.0326077	0.00899949	0.00887876	0.652457	0.0151904	0.0728499	0.0606125	0.125276	0.00850833	0.0534498	0.0101172	0.00702799	0.0257252	12.1728	0.741868	0.0411507	0.0105938	0.016085	0.826886	0.193312	0.324141	0.0397665	0.811878	60.681
CS1310B	78	M	-0.22	-1.25	-0.76	0.0568119	22.1868	5.90391	159.845	138.607	170.379	0.21986	0.0421981	2.0787	0.930885	0.780294	0.0539904	0.130273	3.51999	0.0150818	0.0297611	0.0521757	0.0456636	0	0.0387941	0.020327	0.0442275	0.0196234	0.367261	0.0284146	0.127255	0.043258	0.0870378	0.0139711	0.0609885	0.0143145	0	0.0015315	4.8416	1.05614	0.0375085	0.0143719	0.0125116	0.679807	0.114669	0.548126	0.00847215	0.505418	12.7643
CS1533X	78	F	0.61	0.06	0.48	0.108373	12.0338	7.58206	208.345	199.29	272.948	0.557959	0.0474304	6.12661	1.01397	1.55355	0.0826578	0.23559	0.586403	0.0299444	0.019937	0.0777177	0.0317923	0.0114168	0.0346949	0.0200043	0.0232827	0.0124202	0.450953	0.0239169	0.0794562	0.0663348	0.0806102	0.0152542	0.0407848	0.00168846	0.00171587	0.00499267	6.03536	0.72263	0.0070261	0.00295148	0.00352546	0.373018	0.204252	0.283994	0.00649365	0.811457	23.0412
CS1433N	78	M	-1.43	-0.35	-1.24	0.00807318	13.4868	2.13709	225.657	160.78	210.79	0.571759	0.0124518	2.94952	2.49221	0.699341	0.0661342	0.238953	0.482959	0.00966408	0.00578763	0.0498703	0.0310642	0.0132743	0.025534	0.0716335	0.184523	0.0608621	0.973427	0.0733959	0.0765797	0.158244	0.186041	0.0122644	0.124732	0	0.00408569	0.00421714	7.74448	1.23656	0.00831516	0.00405878	0.00391536	0.310055	0.321926	0.830463	0.017021	0.812587	13.7789
CS0358C	24	F	0.87	-0.83	0.09	0.0754908	12.2876	7.00813	121.179	117.015	125.544	0.0742407	0.0239596	0.241916	1.66936	0.611566	0.0457494	0.0300077	2.06556	0.0216003	0.0303706	0.0178581	0.0552334	0.0551992	0.07886	0.0594157	0.049995	0.0728378	4.82124	0.0373793	0.284047	0.223873	0.715809	0.00728986	0.0512003	0.0308609	0.0306761	0.0319044	39.3206	1.93197	0.0804167	0.014508	0.0156828	0.741596	0.124557	0.244687	0.0215383	0.632409	49.6417
CS1397B	52	F	-0.63	0.09	-0.41	0	51.9678	0.670653	290.73	155.606	305.158	0.168608	0.0296957	0.267984	0.84988	0.0651152	0.0222231	0.0636956	0.425642	0.0134546	0	0.0620618	0.0352943	0.0836915	0.0391014	0.050827	0.0368572	0.0688286	2.48735	0.0183638	0.276111	0.110097	0.402094	0.0161088	0.01036	0	0.037585	0.0256072	9.78032	2.57029	0	0.0216292	0	0.604906	0.165111	0.358544	0	0.667416	12.4792
CS1503J	24	F	0.04	2.11	1.08	0.071695	15.1503	6.36718	185.79	137.879	204.4	0.100127	0.0423565	0.546364	2.62322	0.445783	0.0517361	0.0592332	2.39866	0.0229137	0.0417025	0.0715703	0.0541338	0.044694	0.00547256	0.0385599	0.0676295	0.0484751	1.58463	0.0542465	0.162582	0.0994507	0.363165	0.0261376	0.0574529	0.0272562	0.0213914	0.0196075	45.8865	1.82316	0.0185385	0.00819564	0.0255326	0.640091	0.0514863	0.354281	0.00263271	0.660391	16.0668
CS1681P	24	M	0.1	-1.59	-0.97	0.0347502	16.8401	3.70272	131	112.768	127.234	0.151052	0.0127876	0.336285	3.38046	0.389964	0.0554535	0.0445005	1.53359	0.0226884	0.0239957	0.038319	0.0294505	0.0456075	0.297529	0.0789301	0.0388397	0.031458	3.90051	0.0343605	0.149316	0.11045	0.516527	0.00476443	0.0532172	0.0728274	0.0214713	0.0217035	59.3744	1.51942	0.0119133	0.0313418	0.00919404	0.700374	0.0676524	0.287948	0.0059408	0.541609	23.3426
CS2102K	24	F	0.09	-0.2	-0.1	0.0160308	50.6458	1.09266	297.308	316.437	239.596	0.0283825	0.0177654	0.210753	0.731147	0.28891	0.0269197	0.0458091	0.383332	0.0220149	0.0155128	0.0829286	0.0283772	0.0229847	0.0315908	0.078204	0.151448	0.0575621	2.29112	0.0414641	0.317476	0.270424	0.628362	0.0190626	0.0466501	0.00988511	0.0204632	0.0140714	22.4603	3.46244	0	0.00924995	0	0.539579	0.113547	0.0475562	0	0.608871	6.1141
CS0147A	24	M	0.2	-0.96	-0.48	0.196786	21.6231	11.3454	144.567	144.962	127.923	0.0631662	0.0371109	0.379438	2.76204	0.712246	0.0485262	0.066241	1.38232	0.0628698	0.0316277	0.0589933	0.0421528	0.0373913	0.016011	0.0453117	0.0227922	0.0112737	0.904215	0.0278506	0.0837551	0.0623705	0.214745	0.0200316	0.0271468	0.0357209	0.0140996	0.016314	34.7838	0.859308	0.00130786	0.0402569	0.0242074	0.965516	0.090643	0.255051	0.00676777	0.506624	15.5195
CS1840N	52	M	-1.67	1.09	-0.78	0.0633624	16.407	6.61148	182.556	158.84	182.699	0.173696	0.0502219	0.26086	1.4992	0.505452	0.0592564	0.0409293	0.156183	0.0408466	0.0220304	0.0289676	0.042334	0.0621127	0.0163477	0.0412109	0.0659701	0.0223264	0.673492	0.0479623	0.131693	0.0589166	0.226337	0.00723524	0.0155453	0.0111561	0.0360079	0.0466377	9.37961	0.979947	0.00242544	0.00429734	0.0181411	0.7608	0.0960046	0.381175	0.0238914	0.772442	29.0652
CS1829Z	52	F	0.18	1.4	0.72	0.0330599	10.4637	1.40002	94.6656	41.7257	132.156	0.0643162	0.0128612	0.23342	0.635252	0.0973173	0.0437642	0.0421473	1.08389	0.00329766	0.00383914	0.0100596	0.0219501	0.0185659	0.110703	0.0767844	0.0191622	0.0140901	1.47198	0.0264792	0.112025	0.083009	0.248733	0.00262306	0.0949809	0.0209937	0.00908144	0.00711807	19.6157	0.502201	0.0732277	0.0084012	0.0133721	0.435394	0.18825	0.359473	0.0183364	0.399633	26.8968
CS1093B	52	F	-1.76	-1.1	-1.82	0.0620975	27.9724	4.48908	164.363	153.556	141.368	0.198539	0.0285232	0.266941	2.06698	0.769051	0.0657573	0.0315317	5.09181	0.0401114	0.0314563	0.0164629	0.0625614	0.090379	0.0321872	0.0678331	0.0615671	0.0353933	2.03608	0.0415807	0.30413	0.128774	0.326289	0.00409512	0.101201	0.0374827	0.0248252	0.0178317	31.8996	2.02609	0.0731918	0.0228504	0.00943672	0.909576	0.155622	0.218536	0.00740338	0.69084	34.4376
CS0805K	52	M	-0.62	-0.97	-0.91	0.0650292	37.6635	11.0944	250.876	299.568	171.751	0.211295	0.0161829	0.323132	1.2129	0.372762	0.0380031	0.0343546	0.452643	0.0221963	0.00944548	0.0403125	0.0475708	0.0874237	0	0.0802472	0.0599115	0.0178586	0.574602	0.0569888	0.0539379	0.0430432	0.0351706	0.0463152	0.0572611	0	0.00383521	0.00705279	1.5591	0.415853	0.00345741	0.0038119	0.00730064	0.250054	0.133735	0.0604606	0	0.210424	4.18609
CS1359P	52	M	-2.34	0.04	-1.69	0.00438432	16.5498	1.16678	130.945	149.159	99.2995	0.381409	0.0110593	0.860692	0.817468	0.173892	0.114154	0.0626331	0.324848	0.00493705	0.0149979	0.0251613	0.0301546	0.0751508	0.114997	0.0870536	0.252316	0.176435	1.61437	0.0975949	0.771244	0.323411	0.355027	0.00415089	0.048714	0.0190563	0.0123495	0.00252635	3.94598	2.12401	0.00872563	0.00307404	0.0126511	0.238563	0.124644	0.0412148	0.00340995	0.149194	2.63914
CS1654L	78	F	-2.41	-0.62	-2.04	0.0733617	24.9652	17.7985	260.129	294.854	177.227	0.140883	0.0480375	0.968402	2.19833	1.02567	0.0351975	0.0802616	0.497435	0.0135304	0.0250834	0.0429943	0.0695234	0.00537794	0.0355984	0.0108852	0.00848197	0.00902012	0.669795	0.0209406	0.0370534	0.0520779	0.0986608	0.0115101	0.078895	0.00475469	0.00249932	0.00311356	5.0704	0.534122	0.00995474	0	0.00561783	0.472908	0.246073	0.599832	0.00328026	0.861475	15.7787
CS1625J	78	M	0.1	-2.72	-1.21	0.116217	29.5804	15.4446	393.239	293.187	447.151	0.519717	0.039951	1.79941	2.35697	1.08628	0.0929569	0.158286	0.639392	0.00943569	0.0220037	0.0450926	0.0340659	0.00312303	0.0989741	0.0231748	0.0461168	0.00464809	0.567821	0.00507773	0.100758	0.0353772	0.128706	0.0136565	0.0175526	0.00690759	0.00408162	0.0029572	4.74615	1.12653	0	0	0	0.420852	0.18825	0.744487	0.0172622	0.673736	12.1902
CS1280P	78	F	-1.6	-1.99	-2.13	0.478501	40.9171	33.9121	364.011	537.85	276.878	0.276665	0.0618108	2.34473	3.97235	5.27982	0.0587142	0.0676546	3.72184	0.0879256	0.040823	0.0171737	0.0400175	0.00363706	0.0935729	0.0325128	0.0491786	0.019155	0.411843	0.0326633	0.122602	0.0553251	0.0544413	0.0806837	0.157196	0.00517566	0.0030306	0	2.54417	0.994608	0.00969642	0.00606505	0	0.339736	0.323099	0.0970875	0	0.503442	10.073
CS0678Y	78	M	-0.25	-0.81	-0.59	0.0119922	59.8107	12.611	410.766	563.049	307.077	0.875877	0.0532953	2.91443	3.93521	2.12446	0.133303	0.214482	0.440336	0.0123293	0.0227344	0.093456	0.0266651	0.0164311	0.018075	0.0310808	0.109841	0.0630005	0.841226	0.0366632	0.250121	0.112786	0.158346	0.0790082	0.0306975	0.0131525	0	0	5.7651	2.18398	0.0047757	0	0.0185915	0.844126	0.19084	0.229635	0	0.994951	15.0814
CS0392S	78	M	-0.12	-1.2	-0.66	0.338189	40.0776	18.7691	223.666	372.351	159.821	0.785222	0.0603278	6.36598	3.68737	3.07927	0.108208	0.233041	1.59314	0.0890676	0.0744379	0.0999477	0.12673	0.0101586	0.00410342	0.0221486	0.0715239	0.0339746	0.742262	0.0836348	0.25291	0.0932108	0.223394	0.0460473	0.0732687	0.0173328	0.00196432	0.0138464	10.5787	2.05979	0	0.00967908	0.0180381	0.967232	0.109517	0.328725	0.0147664	0.77269	24.5177
CS1426B	78	F	-1.07	-0.48	-1	0.0705192	49.3947	27.9536	425.755	510.032	243.066	0.950465	0.0337237	2.31055	10.843	2.22952	0.100479	0.302697	0.74803	0.0185078	0.0267754	0.0287953	0.0976505	0.0229736	0.0442737	0.0122613	0.0649373	0.0177817	0.602279	0.0271521	0.120565	0.0586393	0.0645293	0.029588	0.0132763	0.0124982	0.00891468	0.00592548	5.33623	1.61678	0.00711623	0.00834511	0.0132207	1.3588	0.125014	0.626951	0.01289	1.1211	20.9079
CS1436X	78	M	-1.63	-1.85	-2.05	0.0158254	18.4165	2.20501	166.364	127.98	188.431	0.624708	0.0353034	4.85986	1.08943	0.387332	0.121433	0.176944	1.43704	0.0124457	0.0105991	0.0602167	0.0334083	0.00343408	0.0291157	0.0322536	0.0783752	0.0348012	0.796901	0.0576736	0.148906	0.111242	0.222449	0.0097764	0.0761367	0.0548362	0.00628682	0	14.4157	1.45338	0.0120224	0.0125402	0.0171762	0.836012	0.199162	0.419423	0.00979851	0.701528	15.4437
CS1165V	24	M	0.18	1.86	1.09	0	20.7492	1.64188	216.137	145.547	277.327	0.0400782	0.00925373	0.224745	0.405675	0.130691	0.030804	0.0333127	0.162281	0.010412	0.0082031	0.0443655	0.0178552	0.0113159	0.0658096	0.0102205	0.0189818	0.0491494	0.98099	0.00724648	0.0378795	0.0708203	0.247965	0.00735052	0.00939266	0.0126985	0.0135898	0.0253474	15.2546	0.974253	0	0.00794211	0.00613253	0.579153	0.127953	0.209999	0.00743048	0.877737	14.213
CS1776L	24	F	0.32	-1.63	-0.88	0.0443383	40.3519	13.8906	209.588	299.993	115.814	0.163572	0.016042	1.27169	1.89623	0.275725	0.0761133	0.0617785	1.63301	0.0350131	0.00721022	0.0256606	0.0555588	0.0160465	0.0081279	0.0723224	0.125612	0.0965206	1.54595	0.0903839	0.285521	0.152256	0.336903	0.054207	0.117145	0.0074512	0.00987569	0.00287229	5.23426	1.04493	0.00279602	0.00680846	0.00727855	0.280059	0.0997418	0.0308448	0	0.163266	2.56933
CS1453F	24	M	-0.08	-2.37	-1.66	0.0363402	163.335	5.41655	441.96	297.226	301.878	0.0636213	0.0116523	0.212113	1.30139	0.20857	0.0391567	0.0475593	1.357	0.0546286	0	0.114562	0.026827	0.071084	0	0.186806	0.0526748	0.0121993	3.02904	0.0475221	0.0823129	0.0592156	0.530063	0.0234885	0.033133	0.0526595	0.0100772	0.0163726	11.8676	0.54494	0	0	0.0222204	1.11715	0.248161	0.171348	0	0.173482	6.79877
CS0571I	24	F	-1.04	0.9	-0.33	0.0436214	27.6675	8.87935	230.636	218.047	178.832	0.0431623	0.0135024	0.184032	0.801054	0.212832	0.0207396	0.0341291	0.784079	0.013503	0	0.0250006	0.0184239	0.0731984	0.00506883	0.00993144	0.00722225	0.00816437	1.78029	0.0119446	0.0355898	0.0656019	0.46926	0.0228652	0.0149849	0.00925973	0.0466392	0.0962078	24.8528	0.763761	0.0299522	0.00400977	0.0201837	1.30579	0.088569	0.535306	0.0371446	0.794764	24.6873
CS0600I	24	M	-0.86	-1.38	-1.53	0.037827	84.6505	25.6959	534.072	576.777	357.293	0.112798	0.014025	0.3526	1.56532	0.35965	0.036499	0.0369369	1.40672	0.0192817	0.0101456	0.061701	0.0474503	0.1019	0.0230522	0.0511373	0.0216378	0.0426835	4.28959	0.00900131	0.200184	0.10817	0.880882	0.0576463	0.0525815	0.00870457	0.00939531	0.0231526	16.3132	1.06704	0.010448	0.0254719	0.018193	0.904984	0.21851	0.602459	0.00230619	0.754264	14.3089
CS0546C	24	F	0.64	0.45	0.68	0.0532509	23.9447	7.00069	177.963	180.868	161.515	0.0452959	0.00951473	0.207156	0.642144	0.170783	0.0183442	0.0458706	0.219495	0.0294183	0.0147206	0.0474543	0.0174942	0.0354662	0.0785169	0.0458442	0.0848942	0.0946291	1.64807	0.0371623	0.177535	0.20805	0.46825	0.0143948	0.0566704	0.0404145	0.00902344	0.0069209	30.2396	1.5623	0.00936414	0.01878	0.00652775	0.894965	0.175615	0.214232	0	0.708127	14.0723
CS0028K	52	F	-0.63	-0.96	-0.91	0.078015	32.7161	13.1821	235.445	282.484	136.848	0.638478	0.0233447	2.6408	4.9314	0.259945	0.116612	0.0807826	0.943525	0.0544448	0.00772521	0.0395405	0.0457518	0.148174	0.081904	0.0457584	0.0638399	0.043426	1.2743	0.0741846	0.154699	0.0867271	0.26819	0.015665	0.0510826	0	0.0125092	0.0076437	4.05299	0.612338	0.00768446	0.0113474	0.0146852	0.306758	0.0775705	0.058176	0.00447287	0.211883	3.78606
CS0527W	78	F	0.69	0.46	0.72	0.022471	34.2581	1.18327	239.78	175.984	235.919	0.373239	0	2.03954	0.437179	0.116592	0.10765	0.104733	0.453269	0.0136531	0	0.0358511	0.0495664	0.00778118	0.0771633	0.00826493	0.0375548	0.00439388	0.805308	0.00722963	0.0746896	0.0499317	0.103618	0.01332	0.012123	0.00411189	0	0	3.14127	0.530537	0.0048909	0.00969227	0	0.436953	0.18839	0.13633	0	0.447201	7.86961
CS1095Z	24	F	-1.27	-1.78	-2.18	0.111444	32.7679	11.7674	208.895	195.489	131.955	0.147445	0.0350735	0.481895	2.81193	0.724907	0.0368269	0.0332815	5.13735	0.0457494	0.0436488	0.0338475	0.0648848	0.0437004	0.0599757	0.0519851	0.0458459	0.0442381	4.02662	0.0346089	0.213089	0.184545	0.472257	0.0182059	0.0456292	0.0494955	0.0262427	0.0168326	43.4322	1.6073	0.0882976	0.0303763	0.0216654	1.05687	0.143449	0.222123	0.0157891	0.746643	32.725
CS2076U	24	F	-0.43	-0.89	-0.93	0	100.448	1.96894	514.72	332.345	482.966	0.0989055	0	0.26966	1.55738	0.134458	0.0527268	0.0710331	1.53791	0.0148233	0	0.120575	0.0752669	0.289591	0.0142549	0.0791193	0.0124679	0.0248437	4.33606	0	0.104642	0.0622168	1.03429	0.0317526	0.0950467	0.0210782	0.041255	0.026663	16.596	0.899371	0.145596	0.00802605	0	0.650473	0.703194	0.175076	0	0.342731	11.0498
CS1197H	24	F	-1.27	-1.36	-1.87	0.253526	36.999	19.0808	277.293	274.197	260.423	0.076154	0.0254546	0.322318	3.52533	0.77182	0.0385446	0.0280004	2.33611	0.0515339	0.0202952	0.0328984	0.024861	0.0361476	0.0235057	0.0581214	0.0187045	0.0201119	1.95889	0.0299402	0.0795559	0.119062	0.452991	0.0207653	0.0337761	0.0581494	0.0170783	0.0194729	42.8335	0.709504	0.016134	0.0184857	0.0281649	0.986547	0.104319	0.156281	0.00510399	0.56091	13.2907
CS0640S	24	M	0.86	-1.41	-0.27	0.0130595	42.3685	0.893956	278.324	199.502	252.782	0.0335596	0.00768449	0.28201	0.551438	0.138726	0.0371819	0.0802907	0.38682	0.0221943	0	0.0466707	0.00617889	0.0267616	0.0668491	0.0214744	0.163555	0.0880725	1.55664	0.00839957	0.173552	0.171697	0.278784	0.0272178	0.0481368	0.00632938	0.00903008	0.0127603	14.5067	3.01062	0.00696374	0.00813396	0.0113524	0.853638	0.0990312	0.208395	0.00645417	0.784675	10.8212
CS0643C	24	F	-1.63	-0.4	-1.49	0.018318	27.048	4.56879	184.566	119.377	164.393	0.0530414	0.0157956	0.229544	1.13013	0.117416	0.0279022	0.0415934	0.414594	0.0281393	0.0043323	0.0268781	0.0458066	0.0416518	0.0163939	0.128697	0.064168	0.0685116	2.00766	0.0691841	0.142598	0.198584	0.409105	0.0149842	0.0615477	0.0861816	0.0319492	0.0306732	60.6887	1.83425	0.00576182	0.0458561	0.0322981	1.3399	0.108687	0.239516	0.00452048	0.723637	14.2622
CS1718H	24	M	-1.33	0.06	-0.98	0.0785124	21.6298	9.46264	131.225	123.807	103.551	0.0990831	0.0253811	0.471761	2.62317	0.333728	0.0515199	0.0581564	0.623402	0.0799032	0.00973005	0.0425715	0.0545997	0.0277733	0.115039	0.0564413	0.0355726	0.0353136	2.3208	0.06446	0.109057	0.14171	0.37201	0.0126481	0.0414173	0.0761791	0.0354472	0.0303064	48.4052	1.23075	0.00320472	0.0222273	0.0475327	0.959714	0.104587	0.297264	0.0156836	0.718487	30.3459
CS0787S	24	M	-0.4	-0.41	-0.59	0.0850841	48.4941	12.8041	267.546	347.702	148.853	0.216588	0.0169653	1.89732	3.149	0.245773	0.0667621	0.073911	0.680307	0.0799595	0.0121973	0.0532733	0.024371	0.0572805	0.0543749	0.0805768	0.0179161	0.0345903	1.547	0.0290363	0.106047	0.0739554	0.359352	0.0353444	0.0193635	0.0101678	0.00927711	0.00824939	4.61341	0.524074	0	0	0.00980465	0.243137	0.0794403	0.0227336	0.00222519	0.137988	2.27143
CS0327C	24	M	0.04	-0.89	-0.58	0.102459	29.8587	12.7667	188.098	178.102	137.198	0.0565882	0.0634841	0.436339	4.46772	0.710473	0.0243882	0.0427933	2.97369	0.0916001	0.0331504	0.0473149	0.0569512	0.0370449	0.153663	0.0529855	0.00306395	0.00493898	2.17908	0.0237	0.0311675	0.0790981	0.33997	0.0157391	0.037592	0.0515552	0.0290658	0.0176539	48.6829	0.425657	0.00393714	0.0222492	0.0233378	1.006	0.0694169	0.319762	0.0278766	0.710436	22.2486
CS1794F	52	M	0.05	-0.92	-0.39	0	52.5709	2.78015	313.038	302.368	255.702	0.0600728	0.00970252	0.103227	0.737745	0.156971	0.0224266	0.0133074	0.114451	0.0192996	0	0.0370066	0.0262412	0.0389492	0.120108	0.030127	0.0326591	0.0297722	0.850937	0.00811632	0.102406	0.032634	0.0794448	0.0116841	0.0204125	0.0138943	0.0054108	0.0129192	5.76976	1.53566	0	0	0.0081019	0.4629	0.0801312	0.185755	0.00913919	0.515738	8.58351
CS0729O	52	M	-0.86	-1.62	-1.42	0	52.3492	0.459415	335.766	150.927	391.224	0.157712	0	0.213907	0.801555	0.0516645	0.0500982	0.0386615	0.15864	0.0110493	0.0129179	0.115736	0.0267649	0.146329	0.0711088	0.0499115	0.0720199	0.062098	1.83232	0.0125552	0.175144	0.0857437	0.440041	0.0166947	0.0182982	0	0.0205723	0.0106758	7.64276	1.43767	0.0133491	0.0126414	0	0.0945557	0.17327	0.19397	0	0.287608	8.20688
CS1480J	78	F	-2.36	0.05	-1.66	0.00454104	21.7928	1.901	196.115	183.017	181.123	0.62726	0.0186919	6.07196	0.509476	0.187184	0.130533	0.195078	0.697815	0.00284342	0.0164836	0.031729	0.051324	0.0591763	0.00318834	0.0469805	0.0240132	0.00831174	1.3723	0.015561	0.149583	0.0837225	0.402767	0.00850713	0.0284201	0.0143414	0.0119089	0.00927602	9.68069	0.854937	0.0117472	0.0168599	0.0299984	1.18594	0.349369	0.393705	0.00432213	1.08028	23.2681
CS0963Y	78	F	0.18	-0.65	-0.17	0.0420175	59.9132	6.47444	330.506	332.373	273.044	0.381213	0.0152607	2.93301	0.747389	0.295621	0.0882227	0.232379	1.18116	0.0238494	0.00653189	0.0978691	0.0789945	0.0408385	0	0.0444517	0.0211967	0.0111724	0.840037	0.0110689	0.144589	0.0554523	0.1361	0.0204379	0.0251502	0.00582284	0.00523249	0	3.43632	1.13941	0.00648055	0.00660643	0.00621567	0.75138	0.139024	0.329613	0.0041738	0.65408	13.9152
CS1015F	78	M	-2.04	-1.97	-2.39	0.0958143	19.9259	5.58528	127.732	113.051	128.008	1.12077	0.0371769	6.27887	0.45779	0.310886	0.132032	0.215988	0.924768	0.00760895	0.0111535	0.0219663	0.0643969	0.0289767	0.0188549	0.0354702	0.0124571	0.0196924	0.772587	0.0277061	0.115091	0.0750156	0.194456	0.0115759	0.0386588	0.0285716	0.00651651	0.0161479	13.5145	0.729267	0.0391719	0.0139482	0.0251081	1.10852	0.124806	0.300116	0.0310967	0.609739	47.1113
CS1902L	78	F	2.98	0.03	2.21	0.0504822	15.1706	4.02505	138.117	84.0089	143.675	1.76579	0.0243107	9.48497	0.784042	0.170489	0.176905	0.261823	2.98841	0.00413563	0.00683233	0.0258692	0.0513234	0.0375255	0.00253213	0.0771558	0.0435737	0.0209443	2.10985	0.0532314	0.188129	0.146085	0.387492	0.00874041	0.123102	0.0578576	0.00843272	0.0139526	29.9791	1.1222	0.100126	0.0224878	0.0446817	1.02291	0.236303	0.421512	0.00747587	1.06553	64.421
CS0282M	78	F	-1.17	1.43	-0.1	0.161725	27.1993	13.6266	189.474	205.989	149.099	0.902999	0.0750063	5.21843	1.88058	0.837046	0.139336	0.212195	1.11708	0.0699675	0.0332075	0.0274785	0.0779748	0.0608237	0.00962506	0.0389967	0.0400294	0.0425055	1.08405	0.0468516	0.256809	0.131015	0.19922	0.014749	0.0410991	0.0208853	0.00886092	0.00695589	12.678	1.208	0.00200635	0.0142621	0.0256027	0.637499	0.279652	0.207	0.0087292	0.831442	43.5491
CS2021G	78	F	-1.2	-1.37	-1.53	0.132063	17.43	10.7577	169.92	203.721	132.155	0.476377	0.0461784	2.30877	1.56747	0.828078	0.0728117	0.128089	0.99959	0.0395333	0.0336595	0.00876061	0.0387738	0.0123386	0.0264132	0.0317785	0.102522	0.0430337	2.55312	0.0899595	0.435671	0.229241	0.333077	0.00194938	0.112586	0.00794501	0.00658958	0.00549515	11.9654	1.28766	0	0.0038979	0.0137029	0.699087	0.563954	0.273187	0.0124677	0.872311	46.0913
CS0947C	24	F	-0.51	0.28	-0.27	0.130941	24.6664	11.2661	154.236	127.986	128.552	0.111617	0.0425075	0.393022	2.92461	0.298421	0.0541996	0.0596536	9.20607	0.0384656	0.0103898	0.0472063	0.0576662	0.0831911	0.0650801	0.0712423	0.0287926	0.0350835	2.61496	0.0348505	0.108821	0.110783	0.310625	0.0110091	0.105728	0.0314259	0.0486296	0.0549943	53.4283	1.18646	0.135972	0.0228844	0.0286804	0.883039	0.0713916	0.356462	0.0285222	0.743957	39.6588
CS1223X	24	M	-2.26	0.99	-1.14	0.0774366	16.3925	4.5556	139.683	124.468	128.253	0.0820483	0.0212601	0.380805	1.81278	0.337704	0.0587485	0.055885	1.40338	0.0326524	0.0301069	0.0312259	0.0467266	0.0438277	0.0483749	0.0648203	0.0890483	0.0780809	4.76715	0.0876425	0.346167	0.293853	0.582464	0.00660531	0.0946092	0.0671106	0.0302686	0.0116107	51.2601	3.31131	0.0273527	0.0162597	0.0131958	0.654917	0.171643	0.277557	0.00582529	0.754124	23.4248
CS1773B	24	F	-1.05	-0.87	-1.37	0.095104	95.7107	9.97884	589.219	600.495	416.174	0.0409106	0.0115035	0.224453	1.55776	0.367815	0.0353754	0.0104107	1.47406	0.0467542	0.0224696	0.0829146	0.0658309	0.0281324	0.0494744	0.084079	0.0893549	0.0971009	3.95459	0.0788855	0.395397	0.332555	0.777841	0.0369251	0.0982417	0	0.0313078	0.0281958	19.4925	2.70596	0.0205831	0	0.00932502	0.374008	0.114468	0.230508	0	0.422028	8.97756
CS2105U	24	F	1.81	-0.22	1.2	0.106502	13.6186	7.17543	202.72	126.36	175.035	0.103873	0.02806	0.509031	1.55456	0.470656	0.0489368	0.0586957	2.47031	0.038668	0.0257509	0.0309068	0.0591665	0.00827031	0.264939	0.0343726	0	0.00824443	1.76285	0.00616609	0.0131868	0.0594087	0.230107	0.00663964	0.0158168	0.0108056	0.0147153	0.0225097	28.1719	0.124972	0.00977395	0.0044058	0.0100982	0.70679	0.231089	0.25373	0.0188209	0.761567	35.9359
CS0754U	24	M	-1.27	-0.91	-1.52	0	55.9228	1.59752	298.469	237.281	285.551	0.0659886	0.00742843	0.323198	1.11457	0.12907	0.058133	0.0410774	0.290891	0.0203914	0.00753362	0.104192	0.0706182	0.0377322	0.020062	0.024404	0.0379655	0.0225761	2.38578	0.0211027	0.194303	0.151702	0.549687	0.0106998	0.0209048	0.00839083	0	0.0100844	9.09126	1.48913	0	0.0159435	0.00682677	1.04709	0.205822	0.36514	0	0.644207	11.3493
CS0764Q	24	F	-1.64	-0.47	-1.54	0.0280295	28.1528	6.33771	209.095	253.005	132.471	0.138418	0	1.61874	1.25614	0.306234	0.0469875	0.0529397	0.396255	0.0181791	0.00377107	0.0345534	0.0307442	0.020254	0.0158139	0.0509256	0.0526224	0.0380295	1.6309	0.0825142	0.126909	0.10684	0.355711	0.0247255	0.059932	0.00254515	0.00476578	0.0107055	6.8499	0.546888	0.00496416	0.00547399	0.00244557	0.115787	0.0720477	0.0327815	0	0.164537	2.29385
CS1491R	52	M	0.36	0.53	0.51	0.0541927	31.6966	7.77216	162.604	165.482	95.5431	0.0732124	0.003809	0.084586	0.760516	0.111278	0.0164675	0.00523781	1.7271	0.00616977	0.00826653	0.0197709	0.0322669	0.0149542	0.0356136	0.0216277	0.0232154	0.0122182	0.664833	0.016724	0.0774803	0.0394442	0.120863	0.0137264	0.0287621	0.0038902	0	0.0054481	2.65316	0.466806	0.023528	0.00257114	0.00247817	0.133456	0.0258456	0.0183103	0	0.0919281	1.83023
CS0707Y	52	M	0.49	-0.28	0.25	0.0122072	9.88705	1.13245	86.8836	33.7979	113.567	0.0337319	0.00444132	0.296706	0.567482	0.0670425	0.0234583	0.0461847	0.844957	0.00316548	0.00707308	0.0336964	0.0197569	0.0145574	0.0265455	0.0450773	0.0323732	0.0178927	0.617762	0.0160363	0.0824051	0.050488	0.152726	0.00509627	0.0766671	0.0270388	0.0137024	0.0120376	21.4715	0.920171	0.0869371	0.00791985	0.0169866	0.420205	0.0941564	0.140428	0.0143633	0.42739	27.6873
CS0099U	52	M	-2.29	-0.72	-1.99	0.045706	95.6911	32.9104	494.604	612.68	343.138	0.0460612	0	0.272216	0.910183	0.615589	0.0283972	0.0565695	0.344026	0.029552	0	0.0907081	0.0488936	0.038492	0.0094554	0.0187938	0.0185987	0	0.60578	0	0.0115588	0	0.0345731	0.0894769	0.0213885	0.0119962	0.00823618	0.0102303	4.41248	0.439858	0	0.0119644	0.0209009	0.627241	0.170123	0.088521	0	0.604589	9.46092
CS1400P	52	F	-1.98	-0.28	-1.55	0	167.851	12.6251	1382.45	1563.45	963.234	0.212929	0.0338514	0.700527	3.32778	0.737037	0.184434	0.0454717	3.04255	0.203164	0.0320735	0.395239	0.126121	0.253832	0.0185036	0.0753683	0.204337	0.27664	3.29188	0.108985	0.376491	0.184579	0.270751	0.0242154	0.0548467	0	0.0405242	0	12.8131	4.28864	0	0	0.0449008	0.164868	0.590637	0.311054	0	0.365392	17.443
CS1806X	52	F	-1.58	-0.57	-1.41	0.213161	22.8214	16.984	231.264	268.184	189.833	0.0992991	0.0799796	0.334672	1.92292	1.0085	0.0457184	0.035827	1.33865	0.0312274	0.0229615	0.0347324	0.0377325	0.0424619	0.0109108	0.0453411	0.00859537	0.0143893	0.607104	0.0318492	0.118807	0.0536211	0.111182	0.0135583	0.0617329	0.00552108	0.00677886	0.00896191	6.89231	0.890776	0.013702	0.00388079	0.00929011	0.450103	0.144324	0.140269	0.00812704	0.504706	13.0984
CS1160N	78	M	-1.07	0.06	-0.8	0.0189994	41.3991	1.27265	274.618	224.855	231.848	0.330458	0.0204509	1.81596	0.600672	0.141082	0.0666814	0.176097	0.783456	0.00538837	0.00748765	0.0363829	0.0838319	0.0939484	0.0324617	0.0812223	0.17476	0.0952162	1.85003	0.0437904	0.460819	0.184062	0.398816	0.00913301	0.117985	0	0.0117844	0.0150062	7.10217	2.0554	0.0286117	0.00598448	0.00552903	0.851159	0.355453	0.263821	0.0118588	0.824983	14.8997
CS0893C	78	M	-1.4	-0.84	-1.44	0.269089	18.2508	12.8217	203.892	240.149	181.424	0.395991	0.100887	2.89476	2.11648	1.49975	0.0909527	0.133609	1.84977	0.0695547	0.0464633	0.0401896	0.1033	0.0441471	0.0677567	0.0271909	0.00623547	0.0212611	0.946696	0.0491354	0.130188	0.096435	0.177425	0.0086268	0.046115	0.00359277	0.0151333	0.0136969	8.66965	0.768589	0.0251707	0.0045603	0.00894037	0.7135	0.274119	0.233798	0.0332151	0.681148	52.0121
CS0867K	78	M	-1.69	-0.88	-1.66	0.551444	30.7398	20.1133	264.595	344.286	194.016	0.553147	0.067498	5.81168	1.46558	2.52417	0.083237	0.21939	5.54551	0.0461608	0.0149714	0.0595865	0.0302904	0.0112967	0.0168439	0.0238484	0.0125922	0.0025376	0.419834	0.0167419	0.037441	0.0350019	0.106273	0.0353141	0.0677329	0.0186899	0.00845064	0.00689678	13.3734	0.786371	0.0549163	0.00209645	0.01034	0.519555	0.103823	0.220363	0.0147674	0.485984	15.1352
CS1045T	78	F	-1.47	-1.48	-1.78	0.282619	31.3928	20.9557	246.835	269.695	182.318	0.444615	0.0680008	3.66895	6.24878	1.28431	0.0672962	0.139827	2.60444	0.189129	0.0270889	0.0601237	0.0616172	0.0154085	0.134131	0.0642547	0.0809023	0.0391076	0.594596	0.169586	0.253007	0.113064	0.132171	0.0337329	0.161866	0.019653	0.00974065	0.00690511	18.4354	3.77829	0.00300706	0.00615199	0.0115357	0.56424	0.139343	0.350229	0.0125642	0.703861	25.672
CS0607O	78	F	-0.8	-0.03	-0.58	0.0802318	18.1051	4.12028	346.189	143.429	268.671	0.586941	0.0645514	2.95552	1.02089	0.301926	0.0830562	0.120986	0.503487	0.00387967	0.0294373	0.0273563	0.0760803	0.0339856	0.0364425	0.0316895	0.0496111	0.0391964	1.45018	0.0177541	0.284825	0.142072	0.282385	0.0190014	0.0138449	0.00289384	0.00366219	0.00775322	9.89834	1.11634	0.0110876	0.00300831	0.00392577	0.456681	0.313674	0.21362	0.0171194	0.703581	18.0463
[truncated: 710 more rows]
[truncated: 234 more columns]
